# Supplementary material for: Mapping of genomic regions associated with arsenic toxicity stress in a backcross breeding populations of rice (Oryza sativa L.)
Source: Rice (N Y). 2019 Aug 9;12:61. doi: 10.1186/s12284-019-0321-y (PMC6689042; doi:10.1186/s12284-019-0321-y)
Supplement: Supplementary file 1 — Table S1. Mean relative phenotypic values of traits measured under As stress. (XLSX 32 kb) [file 12284_2019_321_MOESM1_ESM.xlsx]

## Sheet: Sheet1
Table S1 : Mean relative phenotypic values of traits measured under As stress.
S.No	Designation	line No	RCC	RPH	RRL	RSBM	RRBM	AsS (mg Kg-1)	AsR (mg Kg-1)
1	GSR IR2-1-L1-N1-N1-N1-N1	AsG-1	56.8646	84.6586	79.5833	42.3313	58.6592	11.2833	118.8
2	GSR IR2-1-L1-N1-N1-N1-N2	AsG-2	50.2043	90.149	93.9086	34.9614	47.2603	19.8833	130.2
3	GSR IR2-1-L3-N1-N1-N1-N1	AsG-3²	56.007	66.8398	108.108	74.5369	60.752	19.1933	114.63
4	GSR IR2-1-L11-N1-N1-N1-N1	AsG-11	55.036	74.234	86.9159	59.6428	48.224	11.9933	85.1833
5	GSR IR2-1-L11-N1-N1-N1-N2	AsG-12	59.1769	77.0987	97.0297	49.7779	56.2619	13.22	72.8533
6	GSR IR2-1-L12-N1-N2-N3-N1	AsG-14	60.336	70.6553	79.0698	62.3871	71.6444	16.0133	162.267
7	GSR IR2-1-L12-N1-N2-N3-N2	AsG-15	57.9617	83.8028	90.8163	120.381	82.4738	10.3267	96.5633
8	GSR IR2-1-L12-N1-N4-N7-N3	AsG-16	53.7446	82.6337	103.371	83.3114	87.867	15.44	86.3267
9	GSR IR2-1-L12-N1-N5-N6-N7	AsG-20²	52.4131	58.7055	103.371	50.0528	55.4572	18.7467	86.7067
10	GSR IR2-1-L12-N1-N5-N6-N8	AsG-21	63.5273	83.0894	95.1807	85.6708	77.4611	14.3967	117.243
11	GSR IR2-1-R4-N1-N1-N5-N1	AsG-25	62.4739	79.3814	100	96.6394	90.9282	10.6833	70.7967
12	GSR IR2-1-R4-N1-N2-N9-N2	AsG-26	56.3932	84.6586	76.4045	55.6558	43.4027	12.5167	162.743
13	GSR IR2-1-R4-N1-N4-N8-N3	AsG-27	62.8826	75	68.4211	50.6139	110.596	13.4533	178.95
14	GSR IR2-1-R4-N1-N5-N4-N4	AsG-28	57.8428	85.0896	70.7965	93.2906	56.8877	10.3633	115.117
15	GSR IR2-1-R6-N1-N1-N41-N2	AsG-29	62.7937	85.9498	123.077	72.4476	80.8778	10.1767	115.727
16	GSR IR2-1-R6-N1-N1-N57-N3	AsG-30	68.0471	65.9105	71.4286	100.68	89.0635	13.29	100.733
17	GSR IR2-1-R6-N1-N1-N57-N4	AsG-31	59.6997	79.7665	103.896	58.7459	77.5118	14.02	116.063
18	GSR IR2-1-R6-N1-N1-N64-N5	AsG-32	66.6474	75.519	116	47.4417	65.6729	12.4567	85.8833
19	GSR IR2-1-R6-N1-N1-N64-N6	AsG-33	55.2963	64.1304	67.3913	81.8009	57.4272	19.8167	181.333
20	GSR IR2-1-R6-N1-N1-N78-N7	AsG-34	76.8429	69.2473	108.75	105.913	59.8117	16.64	97.9833
21	GSR IR2-1-R6-N1-N1-N78-N8	AsG-35	65.9451	59.7436	79.2079	38.2954	87.7628	18.3633	116.92
22	GSR IR2-1-R6-N1-N2-N1-N9	AsG-36	65.8306	80.5085	75.5102	62.7232	45.7545	10.9567	139.02
23	GSR IR2-1-R6-N1-N2-N79-N12	AsG-37	72.3162	63.8629	90.5263	82.9938	112.841	14.0467	100.2
24	GSR IR2-1-R6-N1-N2-N79-N15	AsG-38	61.8254	63.5294	83.1461	63.2787	65.3643	20.6133	139.443
25	GSR IR2-1-R6-N1-N2-N80-N17	AsG-40	78.4977	91.4634	104.054	41.3804	99.8735	11.0533	135.07
26	GSR IR2-1-R6-N2-N1-N2-N18	AsG-41	60.3118	74.8154	100	64.6507	102.648	15.1467	97.11
27	GSR IR2-1-R6-N2-N1-N3-N19	AsG-42	60.6046	51.2281	79.7753	47.7188	38.0843	20.9567	159.52
28	GSR IR2-1-R6-N2-N5-N46-N20	AsG-43	67.2769	77.283	96.6292	49.9421	94.5713	14.3567	100.48
29	GSR IR2-1-R6-N2-N4-N43-N21	AsG-44	65.006	74.314	104.412	54.9351	111.553	16.2667	159.91
30	GSR IR2-1-R6-N2-N5-N46-N22	AsG-45	55.5413	65.2655	76.2376	63.807	89.355	19.87	135.66
31	GSR IR2-1-R6-N2-N5-N67-N23	AsG-46	64.9144	61.7284	74.6988	83.2371	69.7421	20.6733	182.387
32	GSR IR2-1-R6-N2-N4-N44-N25	AsG-48	82.3122	70.4467	87.6404	51.9178	44.1758	14.12	120.653
33	GSR IR2-1-R6-N2-N3-N42-N26	AsG-49	60.9892	80.8943	84.7826	84.5856	87.168	15.6	120.883
34	GSR IR2-1-R6-N2-N4-N44-N28	AsG-50	71.8069	81.3454	93.9759	102.915	174.158	10.5667	121.693
35	GSR IR2-1-R6-N2-N5-N66-N29	AsG-51	64.6881	65.312	78.5047	56.1884	160.199	19.2467	103.393
36	GSR IR2-1-R6-N2-N5-N67-N30	AsG-52	70.095	73.6801	72.2892	85.5074	118.991	17.7567	184.633
37	GSR IR2-1-R6-N3-N3-N49-N31	AsG-53	53.5714	76.5772	73.4694	47.0728	107.033	12.2533	141.413
38	GSR IR2-1-R6-N3-N3-N49-N32	AsG-54	51.217	56.2784	79.5181	90.1026	98.0539	20.9333	166.743
39	GSR IR2-1-R6-N3-N4-N8-N34	AsG-56²	56.2376	70.3371	86.747	55.5331	51.379	17.6267	141.72
40	GSR IR2-1-R6-N3-N4-N68-N35	AsG-57	75.5683	75.5556	67.2897	70.8993	56.3389	14.6	142.203
41	GSR IR2-1-R6-N3-N1-N48-N36	AsG-58	69.1116	75.4023	107.865	97.8194	86.4972	16.1367	76.85
42	GSR IR2-1-R6-N3-N4-N68-N37	AsG-59²	66.0545	76.5533	94.382	82.6695	167.492	13.5633	103.893
43	GSR IR2-1-R6-N3-N4-N7-N38	AsG-60	75.5517	77.3148	78.2609	72.8987	80.2179	15.4533	142.443
44	GSR IR2-1-R6-N3-N3-N49-N39	AsG-61	76.4522	73.6296	120	51.6878	30.6928	15.9733	79.06
45	GSR IR2-1-R6-N3-N4-N7-N40	AsG-62	68.1776	76.1905	77.2277	55.4699	32.1174	16.7833	123.057
46	GSR IR2-1-R6-N4-N5-N25-N41	AsG-63	67.8654	67.8161	65.5462	56.7042	97.9868	19.8733	123.79
47	GSR IR2-1-R6-N4-N9-N27-N42	AsG-64	74.2055	69.2593	90.6977	68.2454	42.1684	17.8567	124.653
48	GSR IR2-1-R6-N4-N10-N29-N44	AsG-65	82.7342	70.6522	105	57.6702	94.8178	16.4067	104.447
49	GSR IR2-1-R6-N4-N9-N13-N45	AsG-66	53.1712	73.5632	90.6977	92.0201	103.101	16.8333	125.377
50	GSR IR2-1-R6-N4-N5-N24-N46	AsG-67	60.7999	73.7037	93.9759	73.9408	73.0386	15.6633	125.85
51	GSR IR2-1-R6-N4-N5-N24-N47	AsG-68	65.1439	70.7865	112.5	98.8829	49.2635	17.4533	91.0967
52	GSR IR2-1-R6-N4-N5-N24-N48	AsG-69	62.6532	73.7398	93.5065	93.9247	108.748	18.8733	144.06
53	GSR IR2-1-R6-N4-N7-N60-N50	AsG-71	75.8412	71.1111	108.434	64.8563	100.517	16.9333	92.1567
54	GSR IR2-1-R6-N4-N10-N62-N51	AsG-72	75.8201	71.4823	97.2973	58.8255	96.389	17.3867	144.967
55	GSR IR2-1-R6-N4-N9-N26-N52	AsG-73	69.4998	72.7915	65.2174	56.272	85.6009	13.94	185.1
56	GSR IR2-1-R6-N4-N5-N51-N53	AsG-74	66.0579	70.4082	75.7895	78.9539	56.9362	13.7433	145.96
57	GSR IR2-1-R6-N4-N10-N16-N54	AsG-75	66.2718	69.5971	92.9577	68.9626	106.356	17.4067	167.437
58	GSR IR2-1-R6-N4-N5-N24-N55	AsG-76	60.6402	70.7692	73.3198	59.4381	118.3	16.67	146.377
59	GSR IR2-1-R6-N4-N7-N60-N56	AsG-77	72.2401	67.0251	77.5281	64.1218	87.0849	17.9833	160.237
60	GSR IR2-1-R6-N4-N5-N25-N57	AsG-78	58.6877	78.6925	83.7209	66.1562	78.338	16.4433	147.047
61	GSR IR2-1-R6-N4-N10-N72-N58	AsG-79	61.3671	76.1589	76.7442	48.1318	103.361	13.7567	168.903
62	GSR IR2-1-R6-N4-N8-N12-N59	AsG-80	58.7498	62.3529	72.2892	55.4871	99.555	20.71	185.6
63	GSR IR2-1-R6-N4-N9-N13-N60	AsG-81	62.1217	74.0741	69.0265	53.3999	93.4815	11.8933	126.76
64	GSR IR2-1-R6-N4-N10-N29-N62	AsG-82	53.1331	76.8293	93.5065	45.5419	47.5456	17.5333	147.937
65	GSR IR2-1-R6-N4-N10-N61-N63	AsG-83	69.3782	58.584	71.2871	49.3197	55.5544	18.03	148.837
66	GSR IR2-1-R6-N4-N9-N71-N64	AsG-84	70.1249	59.7258	75	72.0861	42.6282	18.51	127.323
67	GSR IR2-1-R6-N4-N9-N14-N66	AsG-86	71.3756	79.3266	79.646	44.0926	42.1441	10.4433	93.0767
68	GSR IR2-1-R6-N4-N9-N13-N68	AsG-88	66.2385	67.6471	72.1154	51.2915	103.222	13.7833	136.067
69	GSR IR2-1-R6-N4-N5-N25-N69	AsG-89	66.5312	55.4455	79.3796	64.1279	122.592	20.4067	98.4733
70	GSR IR2-1-R6-N4-N5-N51-N71	AsG-90	80.3728	86.8644	59.4059	46.2075	61.2006	14.1633	185.773
71	GSR IR2-1-R6-N4-N4-N59-N73	AsG-92	62.4044	59.4758	52.6316	79.0799	89.5076	19.89	186.25
72	GSR IR2-1-R6-N4-N7-N11-N74	AsG-93	71.3062	55.9227	71.2871	63.5287	37.2816	19.5933	149.157
73	GSR IR2-1-R6-N4-N9-N71-N75	AsG-94	67.1621	64.5818	63.1579	46.4419	53.533	19.7	186.883
74	GSR IR2-1-R6-N4-N10-N72-N76	AsG-95	81.0341	63.1281	78.5047	38.4316	44.366	15.22	105.42
75	GSR IR2-1-R6-N5-N2-N31-N77	AsG-96	56.3043	56.1941	50.4202	90.3842	61.4071	20.0467	188.16
76	GSR IR2-1-R6-N5-N2-N31-N78	AsG-97	66.9979	63.1263	50.4202	92.0567	112.005	17.6	188.357
77	GSR IR2-1-R6-N5-N3-N53-N80	AsG-99	67.2332	65.0708	87.6404	44.7234	99.3364	16.71	128.137
78	GSR IR2-1-R6-N5-N3-N18-N81	AsG-100	74.79	69.5887	70.0935	41.4441	54.0374	13.9067	136.943
79	GSR IR2-1-R6-N6-N1-N20-N83	AsG-101	74.1654	64.2709	69.0265	61.4163	89.0589	18.43	128.6
80	GSR IR2-1-R6-N6-N1-N74-N85	AsG-103	58.4582	63.9692	82.1053	45.0141	83.0374	15.5367	130.333
81	GSR IR2-1-R6-N6-N1-N20-N86	AsG-104	71.2485	61.0417	65.5462	65.1515	93.2063	20.0833	131.283
82	GSR IR2-1-R6-N6-N1-N54-N87	AsG-105	51.4845	67.6775	63.1579	40.3354	144.304	18.6133	189.46
83	GSR IR2-1-R6-N6-N1-N20-N88	AsG-106	72.5479	75.4579	92.3077	68.3852	88.0961	13.9833	80.1167
84	GSR IR2-1-R6-N6-N1-N74-N90	AsG-108	67.0037	61.9755	83.7209	47.1345	82.3815	16.9933	149.55
85	GSR IR2-1-R6-N7-N2-N22-N91	AsG-109	60.2332	66.2739	86.747	72.0655	176.271	19.2833	149.853
86	GSR IR2-1-R6-N7-N2-N38-N92	AsG-110	63.441	67.1053	65.3465	53.7275	112.281	14.6367	170.013
87	GSR IR2-1-R6-N7-N3-N39-N93	AsG-111	67.7447	63.5377	74.1573	57.3141	101.062	15.9533	170.057
88	GSR IR2-1-R6-N7-N2-N77-N94	AsG-112	73.6525	70.9852	60.5042	46.5326	66.1473	12.77	151.133
89	GSR IR2-1-R6-N7-N3-N82-N95	AsG-113	61.5892	69.8994	75.7895	48.0241	45.2368	16.5633	151.847
90	GSR IR2-1-R6-N7-N2-N76-N96	AsG-114	73.3072	64.2612	88.4211	56.2304	39.3286	18.1033	105.997
91	GSR IR2-1-R6-N7-N3-N82-N97	AsG-115	62.9361	52.0434	67.2897	55.5137	55.6672	20.5933	153.543
92	GSR IR2-1-R6-N7-N2-N75-N98	AsG-116	65.3838	51.9308	79.5918	88.5616	90.7964	20.7767	131.83
93	GSR IR2-1-R6-N7-N2-N37-N100	AsG-118	62.7202	63.3898	61.6822	54.9692	48.0052	18.24	170.51
94	GSR IR2-1-R6-N7-N3-N39-N101	AsG-119	67.7882	56.5249	71.2871	73.2609	61.9811	20.76	154.383
95	GSR IR2-1-R6-N7-N3-N39-N102	AsG-120	60.6458	70.0935	84.9558	37.152	73.761	11.0867	80.79
96	GSR IR2-1-R6-N7-N3-N40-N103	AsG-121	56.759	70.4467	74.1573	42.0795	42.8744	14.3267	171.557
97	GSR IR2-1-R6-N7-N2-N76-N104	AsG-122	60.1122	52.5773	67.4157	52.3452	41.9896	20.8133	191.753
98	GSR IR2-1-R6-N7-N2-N22-N105	AsG-123	69.7485	69.4444	74.1573	53.0187	82.6287	20.1	172.197
99	GSR IR2-1-R6-N7-N1-N36-N106	AsG-124	58.625	59.7938	79.646	53.9325	82.5231	20.27	93.6
100	GSR IR2-1-R6-N7-N1-N55-N107	AsG-125	61.755	68.7948	66.3158	51.9198	59.6547	12.3367	180.493
101	GSR IR2-1-R6-N7-N1-N36-N108	AsG-126	52.0068	63.6735	75.7895	66.2707	94.8669	17.6867	155.413
102	GSR IR2-1-R6-N7-N2-N76-N109	AsG-127	60.1193	63.7394	87.6404	61.694	77.1137	19.4333	132.443
103	GSR IR2-1-R8-N1-N2-N1-N1	AsG-129	58.1335	75.0367	50.4673	64.7972	130.774	14.5133	195.983
104	GSR IR2-1-R8-N1-N2-N1-N2	AsG-130	64.0675	68.9538	60.5042	54.2981	129.303	15.0133	155.737
105	GSR IR2-1-R8-N1-N2-N1-N3	AsG-131	74.6211	70.8738	50.4202	72.2122	73.1842	11.33	192.07
106	GSR IR2-1-R8-N1-N2-N1-N5	AsG-133▲	81.7601	69.3916	71.2871	93.02	77.487	11.3733	156.417
107	GSR IR2-1-R8-N1-N2-N1-N6	AsG-134	74.4809	87.6543	83.1683	57.7131	146.448	12.0867	106.38
108	GSR IR2-1-R8-N1-N2-N1-N7	AsG-135	69.4639	75.3296	91.0112	85.8593	68.3188	9.98	110.213
109	GSR IR2-1-R8-N1-N2-N1-N8	AsG-136	57.6868	71.6724	69.4737	69.4917	73.1704	12.96	174.543
110	GSR IR2-1-R13-N2-N8-N3-N2	AsG-137	76.311	62.8205	89.7196	62.0296	53.1751	16.19	81.7333
111	GSR IR2-1-R13-N2-N4-N7-N3	AsG-138	83.8231	71.7193	91.3043	93.9122	63.8496	14.5367	107.07
112	GSR IR2-1-R13-N2-N8-N3-N4	AsG-139²	57.7758	54.8193	58.4071	82.1134	85.8171	18.72	174.877
113	GSR IR2-1-R13-N2-N4-N7-N6	AsG-141²	76.3327	72.8873	80.8989	115.191	78.3921	13.7967	157.283
114	GSR IR2-1-R13-N2-N4-N7-N8	AsG-143	48.8949	65.1751	85.7143	74.9686	87.1689	15.2633	71.74
115	GSR IR2-1-R13-N2-N7-N8-N9	AsG-144	69.1285	59.9647	100.962	94.3725	150.148	14.72	69.7933
116	GSR IR2-1-R13-N2-N8-N4-N10	AsG-145	55.5556	76.2319	101.053	56.1221	80.3175	12.78	82.2333
117	GSR IR2-1-R13-N2-N8-N4-N12	AsG-147	72.1325	74.5614	62.069	52.392	37.2056	14.76	157.58
118	GSR IR2-1-R14-N1-N2-N1-N1	AsG-149	73.4786	69.359	55.4622	82.3269	94.631	11.8167	175.133
119	GSR IR2-1-R14-N1-N5-N13-N2	AsG-150	78.0481	57.1429	80.6723	87.415	96.2928	19.49	83.2433
120	GSR IR2-1-R14-N2-N4-N6-N3	AsG-151	78.6296	67.5926	60	79.8402	101.131	11.52	176.107
121	GSR IR2-1-R14-N2-N5-N7-N4	AsG-152	61.6618	62.2449	124.675	76.2266	140.124	18.6267	84.5833
122	GSR IR2-1-R14-N1-N4-N8-N5	AsG-153	78.1549	60.1375	51.9231	52.1487	94.2725	20.1433	196.873
123	GSR IR2-1-R14-N2-N5-N10-N6	AsG-154²	74.006	57.1429	69.4737	51.0833	81.3989	20.4833	176.95
124	GSR IR2-1-R14-N2-N5-N10-N7	AsG-155	82.813	65.4545	74.2268	54.3896	53.1344	11.9567	158.323
125	GSR IR2-1-R14-N1-N5-N13-N8	AsG-156	66.1656	60.4	92.5234	71.1306	85.5786	18.9633	71.9867
126	GSR IR2-1-R14-N2-N5-N20-N9	AsG-157	77.17	71.7172	63.0252	60.7103	85.3329	12.1133	137.43
127	GSR IR2-1-R14-N1-N4-N8-N10	AsG-158²	60.6351	53.125	84.2697	80.8884	161.958	20.8333	138.173
128	GSR IR2-1-R14-N1-N1-N12-N11	AsG-159▲	68.0152	66	75.7009	50.3589	48.3961	16.0967	110.903
129	GSR IR2-1-R14-N2-N1-N14-N12	AsG-160	67.2585	72.3404	104.211	58.2055	66.2912	14.8233	72.2967
130	GSR IR2-1-R14-N2-N3-N17-N14	AsG-161	69.4728	80.9428	97.7528	53.4768	37.9062	9.87333	98.8833
131	GSR IR2-1-R14-N2-N5-N20-N15	AsG-162	66.7906	64	85.2632	52.6315	93.8507	17.12	111.47
132	GSR IR2-1-R14-N2-N5-N21-N16	AsG-163	68.8672	71.5646	78.5047	87.3667	96.1482	12.83	108.07
133	GSR IR2-1-R14-N2-N2-N4-N17	AsG-164	59.6893	69.7643	85.2632	99.1023	77.3546	13.3867	112.15
134	GSR IR2-1-R14-N2-N5-N7-N18	AsG-165	69.9053	73.7778	97.7528	91.5971	90.3364	15.4833	99.3633
135	GSR IR2-1-R14-N1-N5-N13-N20	AsG-166	60.5879	63.0531	82.6531	59.0084	100.38	20.3367	113.02
136	GSR IR2-1-R14-N2-N1-N14-N21	AsG-167	60.2002	64.1304	58.8785	88.2305	57.4577	19.9433	180.733
137	GSR IR2-1-R14-N2-N3-N15-N23	AsG-168	55.8907	53.617	82.6531	60.0418	48.8013	20.88	113.307
138	GSR IR2-1-R14-N2-N2-N5-N24	AsG-169	59.7962	60.4167	74.2574	58.6005	94.5757	20.29	138.673
139	GSR IR2-1-R14-N2-N5-N19-N25	AsG-170	65.7213	71	80.198	64.7211	42.2882	12.12	113.743
140	GSR IR2-1-R14-N2-N5-N20-N26	AsG-171	70.8586	64.1844	84.2697	74.8996	90.5895	19.03	138.903
141	GSR IR2-1-R14-N1-N5-N3-N27	AsG-172	62.8694	64.4231	92.6316	58.1562	133.047	15.3067	97.35
142	GSR IR2-1-R14-N2-N2-N5-N28	AsG-173	69.5045	70.4082	78.2178	49.0375	37.4966	13.8433	118.06
143	GSR IR2-1-R14-N1-N5-N9-N29	AsG-174	59.8077	78.0488	75.2809	51.6565	68.6235	17.2133	163.547
144	GSR IR2-1-R14-N1-N1-N11-N30	AsG-175	86.5661	63.5417	105.814	45.3834	52.6098	18.6633	87.1167
145	GSR IR2-1-R14-N2-N3-N16-N31	AsG-176²	79.5654	86.5854	125	88.0534	85.6679	12.1833	101.24
146	GSR IR2-1-R14-N2-N5-N19-N32	AsG-177	73.2632	59.5745	82.0225	77.7797	48.2431	20.5367	139.7
147	GSR IR2-1-R14-N2-N5-N20-N33	AsG-178	59.8227	83.6508	121.25	95.1017	164.396	12.74	73.9033
148	GSR IR2-1-R14-N2-N1-N14-N34	AsG-179	59.6339	59.538	66.3366	70.5112	52.6335	19.1433	165.327
149	GSR IR2-1-R14-N2-N3-N17-N35	AsG-180	51.8579	64.3856	64.2105	118.39	112.842	20.18	183.517
150	GSR IR2-1-R14-N1-N5-N2-N36	AsG-181	49.6586	71.2766	88.764	49.4972	83.4035	15.35	119.947
151	GSR IR2-1-R14-N1-N5-N2-N37	AsG-182²	70.3234	61.5646	87.9518	56.0248	126.991	19.0967	140.127
152	GSR IR2-1-R14-N2-N2-N4-N38	AsG-183	66.3116	80.5556	92.8571	51.2887	83.3933	15.0733	87.7833
153	GSR IR2-1-R14-N2-N3-N17-N40	AsG-185²	61.5968	70.6667	112.791	61.5034	68.1913	17.3267	74.36
154	GSR IR2-1-R14-N2-N5-N21-N41	AsG-186²	74.5745	69.0886	82.7273	103.309	99.6718	11.7267	88.1
155	GSR IR2-1-R14-N2-N5-N21-N42	AsG-187▲²	66.9491	75.5776	114.737	58.8968	110.913	10.78	68.62
156	GSR IR2-1-Y4-N2-N1-N1-N1	AsG-188	73.6329	66.9006	98.9796	59.3436	91.0171	10.85	74.7233
157	GSR IR2-1-Y4-N4-N2-N3-N2	AsG-189▲²	80.1182	80.4984	89.5652	104.219	158.476	9.3	71.1567
158	GSR IR2-1-Y4-N2-N1-N1-N3	AsG-190▲	72.5685	86.0806	87.6289	54.7004	112.864	10.4833	102.033
159	GSR IR2-1-Y4-N2-N1-N4-N4	AsG-191	74.5698	77.1429	90.8411	54.377	109.044	9.66333	73.5767
160	GSR IR2-1-Y4-N2-N1-N1-N5	AsG-192²	84.726	80.8383	121.622	88.3463	115.718	9.74333	93.8533
161	GSR IR2-1-Y7-N2-N1-N3-N1	AsG-193▲	86.4215	79.3814	97.6744	95.2742	80.0186	10.7367	108.583
162	GSR IR2-1-Y7-N2-N1-N6-N2	AsG-194▲	67.285	75.9298	108.764	67.9907	103.373	11.86	75.26
163	GSR IR2-1-Y7-N2-N1-N3-N3	AsG-195▲	98.0767	80.9377	98.9011	66.61	61.0337	9.49333	94.1
164	GSR IR2-1-Y7-N4-N3-N4-N4	AsG-196▲	50.7942	66.3912	101.114	60.3695	98.8816	9.82333	89.0133
165	GSR IR2-1-Y7-N4-N3-N5-N7	AsG-199	69.503	77.4941	89.4737	78.3001	139.363	9.1	102.503
166	GSR IR2-1-Y7-N4-N3-N5-N8	AsG-200	55.4987	72.0537	84.8598	61.7602	100.384	9.6	89.3433
167	GSR IR2-1-Y7-N4-N3-N5-N9	AsG-201	54.3276	71.4074	69.4737	71.5461	130.461	16.7533	178.11
168	GSR IR2-1-Y7-N4-N3-N5-N10	AsG-202	66.3775	79.2943	74.7204	56.6525	98.1828	10.28	165.743
169	GSR IR2-1-Y7-N2-N1-N6-N12	AsG-204▲	66.0473	46.7018	82.1053	83.6259	124.667	20.0033	132.703
170	GSR IR2-1-Y7-N2-N1-N3-N14	AsG-206	67.7219	92.8571	86.25	41.5548	126.893	10.8967	161.087
171	GSR IR2-1-Y10-N1-N2-N1-N1	AsG-207	82.9191	72.1555	68.6957	67.0759	116.569	9.33667	180.383
172	GSR IR2-1-Y10-N1-N2-N4-N2	AsG-208▲	62.0506	64.3341	73.7349	107.705	91.3006	20.3667	182.8
173	GSR IR2-1-Y10-N3-N1-N2-N3	AsG-209▲	57.8012	65.8094	82.4096	68.1676	152.256	20.3167	161.747
174	GSR IR2-1-Y10-N3-N3-N8-N4	AsG-210	82.3203	74.1856	92.6531	66.6076	107.572	9.77	89.7433
175	GSR IR2-1-Y10-N3-N3-N9-N5	AsG-211	70.1067	69.5142	94.7368	84.6973	129.798	9.46667	94.92
176	GSR IR2-1-Y10-N3-N3-N9-N6	AsG-212▲	72.3481	64.3478	91.0112	64.982	125.558	11.1433	114.473
177	GSR IR2-1-Y10-N3-N1-N2-N7	AsG-213▲	77.5	75.7388	85.1351	80.5768	120.121	11.2067	181.037
178	GSR IR2-1-Y12-N5-N2-N2-N1	AsG-214	65.2022	78.3784	91.3684	57.259	62.7016	9.19667	99.6
179	GSR IR2-1-Y12-N7-N1-N5-N2	AsG-215	62.5762	78.567	88.8412	102.811	102.23	9.39667	110.177
180	GSR IR2-1-Y12-N7-N1-N5-N3	AsG-216	64.3109	74.3343	78.5047	66.9802	83.0982	15.38	109.633
181	GSR IR2-1-Y13-N2-N1-N1-N1	AsG-217	75.4655	70.3187	99.3377	51.1318	152.056	12.2133	95.58
182	GSR IR2-1-Y13-N2-N1-N2-N2	AsG-218	64.4554	53.3286	90.5	66.719	82.2107	20.9133	141.083
183	GSR IR2-1-Y13-N2-N1-N2-N3	AsG-219	64.7774	56.0961	83.7209	51.9342	104.185	18.31	158.73
184	GSR IR2-1-Y13-N2-N1-N3-N5	AsG-221	54.201	58.8552	84.3478	83.5604	138.315	20.21	134.09
185	GSR IR2-1-Y17-N2-N1-N2-N1	AsG-222▲	71.1818	67.3267	75.2212	45.7042	128.433	14.9033	102.723
186	GSR IR2-1-Y17-N2-N1-N2-N2	AsG-223	65.277	66.3462	65.6522	100.483	103.562	13.88	184.097
187	GSR IR2-1-Y17-N2-N1-N8-N3	AsG-224	53.0966	76.5542	87.2832	70.5913	97.4471	9.27667	90.04
188	GSR IR2-1-Y17-N2-N1-N7-N4	AsG-225	61.2991	60.9312	69.4737	53.4841	92.9519	19.1133	178.7
189	GSR IR2-1-Y17-N2-N5-N6-N5	AsG-226	75.8631	70.5394	97.5	52.5965	87.83	14.9333	133.783
190	GSR IR2-1-Y17-N2-N5-N6-N6	AsG-227	55	63.7681	94.7368	49.94	99.1776	12.3767	96.0267
191	GSR IR2-1-Y17-N2-N5-N6-N7	AsG-228	52.9641	61.25	58.6957	74.749	84.0432	20.0233	197.097
192	GSR IR2-1-Y17-N2-N5-N6-N8	AsG-229	46.4402	44.3167	62.4299	59.713	95.2331	20.9867	166.143
193	Weed Tolerant Rice-1 (RP)	AsG-231	54.1124	65.137	65.7426	43.9723	64.5267	14.5567	166.35
194	Haoannong (DP)	AsG-232	55.1554	74.8276	92.4051	42.7987	124.689	11.6367	140.527
▲Low As content in shoots; ² Low As content in roots
