# Supplementary material for: Mapping of genomic regions associated with arsenic toxicity stress in a backcross breeding populations of rice (Oryza sativa L.)
Source: Rice (N Y). 2019 Aug 9;12:61. doi: 10.1186/s12284-019-0321-y (PMC6689042; doi:10.1186/s12284-019-0321-y)
Supplement: Supplementary file 3 — Table S2. Total number of genes and SNPs identified in the candidate region. (XLSX 110 kb) [file 12284_2019_321_MOESM3_ESM.xlsx]

## Sheet: qRChlo1
Table S2-a : No.of genes and SNPs identified in the qRChlo1 region
S.No	Chromosome	Locus	Start (bp)	End (bp)	Annotation	TNS	PSAP	NSS	PCG
1	Chr01	LOC_Os01g67580	39275857	39282884	Multidrug resistance-associated protein, putative, expressed	33	17	7	Yes
2	Chr01	LOC_Os01g67590	39289297	39296646	Oligopeptidase, putative, expressed	60	20	3	Yes
3	Chr01	LOC_Os01g67600	39296926	39299837	CXE carboxylesterase, putative, expressed	13	6	1	Yes
4	Chr01	LOC_Os01g67610	39302157	39303196	Hypothetical protein	8	3	2	Yes
5	Chr01	LOC_Os01g67620	39305513	39306211	Expressed protein	27	12	4	Yes
6	Chr01	LOC_Os01g67630	39307443	39310581	Peptide transporter PTR2, putative, expressed	25	6	3	Yes
7	Chr01	LOC_Os01g67640	39312730	39315691	PTR-like peptide transporter, putatuve, expressed	35	7	3	Yes
8	Chr01	LOC_Os01g67650	39319389	39320987	Gibberellin response modulator protein, putative, expressed	9	3	2	Yes
9	Chr01	LOC_Os01g67660	39321693	39323200	Expressed protein	4	3	2	Yes
10	Chr01	LOC_Os01g67700	39345433	39346086	Expressed protein	14	9	7	Yes
11	Chr01	LOC_Os01g67710	39349583	39351415	Hypothetical protein	65	40	11	Yes
12	Chr01	LOC_Os01g67720	39357455	39362884	ABC1 family domain containing protein, putative, expressed	32	13	2	Yes
13	Chr01	LOC_Os01g67730	39363241	39365639	1-5-phosphoribosyl-5-5-phosphoribosylaminomethylideneaminoimidazole-4-carboxamide isomerase, chloroplast precursor, putative, expressed	17	6	2	Yes
14	Chr01	LOC_Os01g67740	39365920	39374228	Chromosome segregation protein, putative, expressed	41	18	1	Yes
15	Chr01	LOC_Os01g67770	39387230	39391101	Two-component response regulator, putative, expressed	27	6	1	Yes
16	Chr01	LOC_Os01g67790	39401181	39401663	F-box protein interaction domain containing protein, expressed	4	2	2	Yes
17	Chr01	LOC_Os01g67820	39411190	39413062	Exo70 exocyst complex subunit domain containing protein, expressed	8	3	1	Yes
18	Chr01	LOC_Os01g67830	39414801	39418617	B3 DNA binding domain containing protein, expressed	40	19	7	Yes
19	Chr01	LOC_Os01g67835	39421336	39422280	OmpA/MotB, putative, expressed	17	9	2	Yes
Total						479	202	63
TNS-Total number of SNPs; PSAP-Polymorphic SNPs among parents; NSS-Non-synonymous SNPs; PCG-Possible candidate gene

## Sheet: qAsS2
Table S2-b : No.of genes and SNPs identified in the qAsS2 region
S.No	Chromosome	Locus	Start	End	Annotation	TNS	PSAP	NSS	PCG
1	Chr02	LOC_Os02g08200	4341775	4342167	Zinc finger, C3HC4 type domain containing protein, expressed	3	1	1	Yes
2	Chr02	LOC_Os02g08210	4346843	4350250	Expressed protein	47	17	0	No
3	Chr02	LOC_Os02g08220	4350872	4352048	Expressed protein	14	10	1	Yes
4	Chr02	LOC_Os02g08230	4355045	4362388	WAX2, putative, expressed	113	44	0	No
5	Chr02	LOC_Os02g08240	4376788	4380323	STE_PAK_Ste20_STLK.1 - STE kinases include homologs to sterile 7, sterile 11 and sterile 20 from yeast, expressed	34	24	1	Yes
6	Chr02	LOC_Os02g08250	4380626	4381921	Expressed protein	3	1	0	No
7	Chr02	LOC_Os02g08260	4384188	4388042	HD domain containing protein 2, putative, expressed	24	13	0	No
8	Chr02	LOC_Os02g08270	4390133	4393564	Class I glutamine amidotransferase, putative, expressed	48	36	2	Yes
9	Chr02	LOC_Os02g08300	4407958	4412805	RAD23 DNA repair protein, putative, expressed	24	7	3	Yes
10	Chr02	LOC_Os02g08310	4412800	4415060	Tubby, putative, expressed	11	3	1	Yes
11	Chr02	LOC_Os02g08320	4423146	4424236	Haemolysin-III, putative, expressed	6	1	0	No
12	Chr02	LOC_Os02g08330	4424439	4426620	Gp176, putative, expressed	5	1	0	No
13	Chr02	LOC_Os02g08350	4432874	4438116	Expressed protein	4	1	1	Yes
14	Chr02	LOC_Os02g08360	4440184	4448768	RNA recognition motif, putative, expressed	26	6	0	No
15	Chr02	LOC_Os02g08364	4449777	4454808	Protein phosphatase 2C, putative, expressed	28	9	1	Yes
16	Chr02	LOC_Os02g08370	4454840	4457748	Ubiquitin carboxyl-terminal hydrolase, family 1, putative, expressed	14	3	0	No
17	Chr02	LOC_Os02g08380	4460300	4463704	CR084 protein, putative, expressed	11	9	1	Yes
18	Chr02	LOC_Os02g08400	4481872	4483470	HLS, putative, expressed	7	2	0	No
19	Chr02	LOC_Os02g08410	4486471	4489409	Chorismate mutase, chloroplast precursor, putative, expressed	10	5	0	No
20	Chr02	LOC_Os02g08420	4497077	4500449	Cinnamoyl coa reductase, putative, expressed	21	8	0	No
21	Chr02	LOC_Os02g08440	4542762	4544983	WRKY71, expressed	5	1	1	Yes
22	Chr02	LOC_Os02g08460	4557020	4557268	Expressed protein	3	1	0	No
23	Chr02	LOC_Os02g08470	4558842	4559968	Expressed protein	8	5	2	Yes
24	Chr02	LOC_Os02g08480	4563050	4566686	Ubiquitin fusion degradation protein, putative, expressed	17	6	0	No
25	Chr02	LOC_Os02g08490	4567617	4573049	Chaperone protein clpb 1, putative, expressed	19	8	1	Yes
26	Chr02	LOC_Os02g08500	4573806	4578363	Two-component response regulator, putative, expressed	23	16	3	Yes
27	Chr02	LOC_Os02g08510	4594375	4595386	ZOS2-04 - C2H2 zinc finger protein, expressed	5	5	0	No
28	Chr02	LOC_Os02g08520	4599038	4601200	Peptidase, T1 family, putative, expressed	5	4	0	No
29	Chr02	LOC_Os02g08530	4604012	4607666	Protein kinase family protein, putative, expressed	13	6	0	No
30	Chr02	LOC_Os02g08540	4616830	4622111	Expressed protein	25	12	2	Yes
31	Chr02	LOC_Os02g08544	4625395	4628868	Homeobox protein knotted-1, putative, expressed	8	6	0	No
32	Chr02	LOC_Os02g09050	4629594	4630173	Expressed protein	2	2	0	No
33	Chr02	LOC_Os02g09060	4630330	4634623	BRCA1-associated protein, putative, expressed	22	12	0	No
34	Chr02	LOC_Os02g09070	4640152	4641461	Zinc-binding protein, putative, expressed	2	2	0	No
35	Chr02	LOC_Os02g09080	4650575	4653983	Expressed protein	37	26	4	Yes
36	Chr02	LOC_Os02g09090	4656070	4656417	Expressed protein	2	1	0	No
37	Chr02	LOC_Os02g09100	4658136	4668902	Isoleucyl-trna synthetase, cytoplasmic, putative, expressed	39	21	3	Yes
38	Chr02	LOC_Os02g09120	4676850	4679925	Isoleucyl-trna synthetase, cytoplasmic, putative, expressed	13	7	2	Yes
39	Chr02	LOC_Os02g09130	4681347	4689703	Palmitoyltransferase TIP1, putative, expressed	25	15	2	Yes
40	Chr02	LOC_Os02g09140	4690518	4693590	Bfr-2, putative, expressed	23	13	3	Yes
41	Chr02	LOC_Os02g09150	4693810	4699300	Inorganic H+ pyrophosphatase, putative, expressed	14	12	1	Yes
42	Chr02	LOC_Os02g09160	4704823	4706528	Expressed protein	44	20	3	Yes
43	Chr02	LOC_Os02g09170	4708493	4716880	Sucrose-phosphate synthase, putative, expressed	22	16	4	Yes
44	Chr02	LOC_Os02g09180	4717665	4720658	CUE domain containing protein, expressed	9	6	1	Yes
45	Chr02	LOC_Os02g09190	4720935	4722712	Cytochrome P450, putative, expressed	22	12	5	Yes
46	Chr02	LOC_Os02g09200	4724221	4726015	Cytochrome P450 71D10, putative, expressed	7	3	1	Yes
47	Chr02	LOC_Os02g09210	4729994	4730320	Hypothetical protein	7	5	3	Yes
48	Chr02	LOC_Os02g09220	4740044	4743193	Cytochrome P450, putative, expressed	6	3	2	Yes
49	Chr02	LOC_Os02g09230	4747253	4748213	Expressed protein	16	10	2	Yes
50	Chr02	LOC_Os02g09240	4754173	4756309	Cytochrome P450 71D8, putative, expressed	3	1	1	Yes
51	Chr02	LOC_Os02g09250	4765151	4767215	Cytochrome P450 71D8, putative, expressed	10	7	3	Yes
52	Chr02	LOC_Os02g09260	4768849	4771120	Cytochrome P450 71A1, putative, expressed	21	14	2	Yes
53	Chr02	LOC_Os02g09270	4774336	4776362	Cytochrome P450 71A1, putative, expressed	14	9	2	Yes
54	Chr02	LOC_Os02g09280	4779350	4780271	Expressed protein	0	0	0	No
55	Chr02	LOC_Os02g09290	4785203	4787184	Cytochrome P450 71D10, putative, expressed	15	12	5	Yes
56	Chr02	LOC_Os02g09300	4787847	4789277	Hypothetical protein	17	11	0	No
57	Chr02	LOC_Os02g09310	4791457	4793241	Cytochrome P450, putative, expressed	20	15	7	Yes
58	Chr02	LOC_Os02g09320	4796082	4797937	Cytochrome P450, putative, expressed	28	21	8	Yes
59	Chr02	LOC_Os02g09330	4800374	4802382	Cytochrome P450, putative, expressed	23	10	4	Yes
60	Chr02	LOC_Os02g09340	4802880	4806459	Expressed protein	25	15	3	Yes
61	Chr02	LOC_Os02g09359	4808234	4817119	BRASSINOSTEROID INSENSITIVE 1-associated receptor kinase 1 precursor, putative, expressed	186	74	2	Yes
62	Chr02	LOC_Os02g09380	4820464	4822685	Expressed protein	8	4	1	Yes
63	Chr02	LOC_Os02g09390	4824246	4825855	Cytochrome P450, putative, expressed	4	4	2	Yes
64	Chr02	LOC_Os02g09400	4826405	4828225	Cytochrome P450, putative, expressed	19	14	9	Yes
65	Chr02	LOC_Os02g09410	4828671	4830333	Cytochrome P450, putative, expressed	5	3	1	Yes
66	Chr02	LOC_Os02g09420	4831146	4835216	Cyclase family protein, putative, expressed	20	7	1	Yes
67	Chr02	LOC_Os02g09430	4838492	4841905	Exostosin family domain containing protein, expressed	14	10	1	Yes
68	Chr02	LOC_Os02g09440	4843093	4847183	Expressed protein	24	11	5	Yes
69	Chr02	LOC_Os02g09450	4847700	4852504	Glycerophosphoryl diester phosphodiesterase family protein, putative, expressed	30	14	1	Yes
70	Chr02	LOC_Os02g09460	4855908	4859073	GA16396-PA, putative, expressed	27	18	1	Yes
71	Chr02	LOC_Os02g09470	4859711	4862875	Tic21, putative, expressed	20	10	0	No
72	Chr02	LOC_Os02g09480	4867674	4869380	Myb-like DNA-binding domain containing protein, putative, expressed	14	4	0	No
73	Chr02	LOC_Os02g09490	4870142	4874082	Dehydrogenase, putative, expressed	28	15	0	No
74	Chr02	LOC_Os02g09500	4879069	4879440	Expressed protein	12	2	2	Yes
75	Chr02	LOC_Os02g09510	4888513	4890159	Limonoid UDP-glucosyltransferase, putative, expressed	6	4	2	Yes
76	Chr02	LOC_Os02g09520	4906982	4907299	Expressed protein	14	6	2	Yes
77	Chr02	LOC_Os02g09530	4908802	4910881	Expressed protein	20	6	1	Yes
78	Chr02	LOC_Os02g09540	4912803	4913454	Expressed protein	4	1	0	No
79	Chr02	LOC_Os02g09580	4932765	4935972	Osfbx39 - F-box domain containing protein, expressed	53	23	2	Yes
80	Chr02	LOC_Os02g09590	4936410	4937806	Ribosome, putative, expressed	14	8	0	No
81	Chr02	LOC_Os02g09600	4938608	4942075	Expressed protein	31	6	0	No
82	Chr02	LOC_Os02g09610	4942762	4944255	GDSL-like lipase/acylhydrolase, putative, expressed	21	6	0	No
83	Chr02	LOC_Os02g09620	4944660	4948386	GDSL-like lipase/acylhydrolase, putative, expressed	56	16	1	Yes
84	Chr02	LOC_Os02g09630	4949532	4952483	GA20292-PA, putative, expressed	25	13	0	No
85	Chr02	LOC_Os02g09640	4954138	4955521	Expressed protein	9	6	0	No
86	Chr02	LOC_Os02g09650	4958350	4959662	AP2 domain containing protein, expressed	5	1	1	Yes
87	Chr02	LOC_Os02g09660	4965204	4965470	Expressed protein	5	0	0	No
88	Chr02	LOC_Os02g09670	4966920	4973686	MYB protein, putative, expressed	64	24	3	Yes
89	Chr02	LOC_Os02g09690	4974454	4984763	Expressed protein	65	24	0	No
90	Chr02	LOC_Os02g09710	4985043	4985863	Expressed protein	15	8	2	Yes
91	Chr02	LOC_Os02g09720	4988483	4998043	Multidrug resistance protein, putative, expressed	125	34	5	Yes
92	Chr02	LOC_Os02g09730	5014837	5017780	Hypothetical protein	25	11	0	No
93	Chr02	LOC_Os02g09740	5019765	5028028	STRUBBELIG-RECEPTOR FAMILY 7 precursor, putative, expressed	51	20	0	No
94	Chr02	LOC_Os02g09750	5028562	5030420	Lycopene beta cyclase, chloroplast precursor, putative, expressed	5	2	0	No
95	Chr02	LOC_Os02g09760	5033316	5034311	Expressed protein	7	3	0	No
96	Chr02	LOC_Os02g09770	5038904	5043329	Abhydrolase domain-containing protein FAM108C1, putative, expressed	26	0	0	No
97	Chr02	LOC_Os02g09780	5045335	5047101	Phytoene dehydrogenase-like, putative, expressed	35	0	0	No
98	Chr02	LOC_Os02g09790	5048656	5052503	Disease resistance protein RPM1, putative, expressed	48	0	0	No
99	Chr02	LOC_Os02g09800	5054309	5058039	Pentatricopeptide, putative, expressed	44	0	0	No
100	Chr02	LOC_Os02g09810	5058716	5061962	Amino acid transporter, putative, expressed	15	0	0	No
101	Chr02	LOC_Os02g09820	5063137	5066805	Zinc finger, C3HC4 type domain containing protein, expressed	33	0	0	No
102	Chr02	LOC_Os02g09830	5067166	5068042	Bzip transcription factor domain containing protein, expressed	2	0	0	No
103	Chr02	LOC_Os02g09840	5071315	5075536	Serine/threonine-protein phosphatase 2A regulatory subunit B subunitbeta, putative, expressed	6	4	0	No
104	Chr02	LOC_Os02g09850	5078943	5079712	Expressed protein	2	1	0	No
105	Chr02	LOC_Os02g09880	5112715	5112945	Hypothetical protein	1	0	0	No
106	Chr02	LOC_Os02g09890	5118284	5121952	Protein kinase PKN/PRK1, effector, putative, expressed	8	2	2	Yes
107	Chr02	LOC_Os02g09910	5131380	5132629	PHD-finger domain containing protein, putative, expressed	2	1	0	No
108	Chr02	LOC_Os02g09920	5145548	5151131	PHD-finger domain containing protein, putative, expressed	18	10	1	Yes
109	Chr02	LOC_Os02g09930	5151783	5158917	CSLA1 - cellulose synthase-like family A; mannan synthase, expressed	68	23	0	No
110	Chr02	LOC_Os02g09940	5166991	5168040	Peroxiredoxin, putative, expressed	5	4	0	No
111	Chr02	LOC_Os02g09960	5179753	5182124	LYK8, putative, expressed	12	8	0	No
112	Chr02	LOC_Os02g09970	5183533	5184380	Expressed protein	7	3	2	Yes
113	Chr02	LOC_Os02g09980	5188886	5189802	Expressed protein	5	1	0	No
114	Chr02	LOC_Os02g09990	5193974	5195290	Expressed protein	27	12	3	Yes
115	Chr02	LOC_Os02g10000	5202094	5204591	Zinc-binding protein, putative, expressed	29	15	0	No
116	Chr02	LOC_Os02g10010	5207168	5208686	Expressed protein	6	1	0	No
117	Chr02	LOC_Os02g10020	5209234	5212387	Mad3/BUB1 homology region 1 domain containing protein, expressed	12	5	0	No
118	Chr02	LOC_Os02g10030	5216902	5218063	Expressed protein	4	3	2	Yes
119	Chr02	LOC_Os02g10040	5220252	5221800	Guanine nucleotide-exchange protein like, putative, expressed	4	2	0	No
120	Chr02	LOC_Os02g10050	5228734	5231341	Expressed protein	14	9	1	Yes
121	Chr02	LOC_Os02g10060	5238182	5242116	SWIRM domain containing protein, expressed	28	11	1	Yes
122	Chr02	LOC_Os02g10070	5242705	5249326	Citrate synthase, putative, expressed	29	13	1	Yes
123	Chr02	LOC_Os02g10080	5250031	5253741	Zinc finger C-x8-C-x5-C-x3-H type family protein, expressed	28	11	0	No
124	Chr02	LOC_Os02g10090	5254080	5257596	Expressed protein	22	6	0	No
125	Chr02	LOC_Os02g10100	5259819	5266512	Leucine-rich repeat receptor protein kinase EXS precursor, putative, expressed	57	21	6	Yes
126	Chr02	LOC_Os02g10110	5270236	5276457	Leucine Rich Repeat family protein, expressed	36	17	2	Yes
127	Chr02	LOC_Os02g10120	5276620	5282626	Lipoxygenase, putative, expressed	65	29	5	Yes
128	Chr02	LOC_Os02g10130	5297644	5306436	Tubulin binding cofactor C, putative, expressed	40	27	1	Yes
129	Chr02	LOC_Os02g10140	5315120	5318021	Bzip transcription factor domain containing protein, expressed	16	10	1	Yes
130	Chr02	LOC_Os02g10150	5321782	5322422	Bzip transcription factor, putative, expressed	17	5	0	No
131	Chr02	LOC_Os02g10160	5324532	5328301	AGAP003371-PA, putative, expressed	19	9	1	Yes
132	Chr02	LOC_Os02g10170	5329017	5330522	Expressed protein	14	7	1	Yes
133	Chr02	LOC_Os02g10180	5331895	5336987	Dnaj homolog subfamily C member, putative, expressed	17	7	0	No
134	Chr02	LOC_Os02g10190	5339008	5344518	DUF1680 domain containing protein, putative, expressed	24	17	7	Yes
135	Chr02	LOC_Os02g10200	5345590	5347486	Zinc finger A20 and AN1 domain-containing stress-associated protein, putative, expressed	5	3	0	No
136	Chr02	LOC_Os02g10210	5348720	5350221	Expressed protein	27	19	0	No
137	Chr02	LOC_Os02g10220	5351467	5355147	Heat shock protein dnaj, putative, expressed	24	8	1	Yes
138	Chr02	LOC_Os02g10230	5357310	5361634	Metal cation transporter, putative, expressed	32	10	0	No
139	Chr02	LOC_Os02g10240	5364379	5366226	ZOS2-05 - C2H2 zinc finger protein, expressed	18	10	0	No
140	Chr02	LOC_Os02g10250	5369277	5369552	Expressed protein	6	5	4	Yes
141	Chr02	LOC_Os02g10260	5373056	5380164	Outer membrane protein, OMP85 family protein, expressed	24	14	2	Yes
142	Chr02	LOC_Os02g10290	5404703	5410764	Copper-transporting atpase, putative, expressed	22	6	0	No
143	Chr02	LOC_Os02g10300	5411327	5414291	Polygalacturonase, putative, expressed	35	11	0	No
144	Chr02	LOC_Os02g10310	5414913	5418652	Fumarylacetoacetase, putative, expressed	17	7	1	Yes
145	Chr02	LOC_Os02g10320	5422121	5424926	3-oxoacyl-synthase, putative, expressed	9	5	1	Yes
146	Chr02	LOC_Os02g10350	5442079	5447380	MLO domain containing protein, putative, expressed	33	17	0	No
147	Chr02	LOC_Os02g10360	5451819	5453090	MONOCULM 1, putative, expressed	6	3	1	Yes
148	Chr02	LOC_Os02g10370	5464034	5464324	Hrpn-interacting protein from Malus, putative, expressed	1	1	0	No
149	Chr02	LOC_Os02g10380	5465521	5468118	Regulator of chromosome condensation domain containing protein, expressed	16	4	2	Yes
150	Chr02	LOC_Os02g10390	5468367	5470496	Chlorophyll A-B binding protein, putative, expressed	24	8	0	No
151	Chr02	LOC_Os02g10400	5470929	5475134	Expressed protein	36	7	1	Yes
152	Chr02	LOC_Os02g10410	5475698	5475958	Expressed protein	13	3	2	Yes
153	Chr02	LOC_Os02g10420	5477110	5478166	Expressed protein	7	0	0	No
154	Chr02	LOC_Os02g10430	5478698	5480881	1-5-phosphoribosyl-5-5-phosphoribosylaminomethylideneaminoimidazole-4-carboxamide isomerase, chloroplast precursor, putative, expressed	11	3	0	No
155	Chr02	LOC_Os02g10440	5482728	5489303	Protein with a conserved N-terminal region, putative, expressed	25	8	0	No
156	Chr02	LOC_Os02g10450	5490496	5491873	Expressed protein	12	2	1	Yes
157	Chr02	LOC_Os02g10460	5492446	5493614	Expressed protein	2	1	0	No
158	Chr02	LOC_Os02g10470	5501165	5504381	EF hand family protein, putative, expressed	18	6	1	Yes
159	Chr02	LOC_Os02g10480	5505103	5508422	Stromal membrane-associated protein, putative, expressed	23	9	1	Yes
160	Chr02	LOC_Os02g10490	5511434	5517919	Expressed protein	39	17	2	Yes
161	Chr02	LOC_Os02g10500	5519273	5519921	Expressed protein	9	2	1	Yes
162	Chr02	LOC_Os02g10510	5523987	5528724	Ubiquitin family domain containing protein, expressed	28	13	1	Yes
163	Chr02	LOC_Os02g10520	5529942	5536941	Ossub12 - Putative Subtilisin homologue, expressed	70	33	0	No
164	Chr02	LOC_Os02g10530	5548055	5549536	Expressed protein	5	4	0	No
165	Chr02	LOC_Os02g10540	5550032	5552116	Ribosomal protein L7/L12 C-terminal domain containing protein, expressed	9	5	0	No
166	Chr02	LOC_Os02g10550	5554686	5556179	Expressed protein	17	9	4	Yes
167	Chr02	LOC_Os02g10560	5560274	5561053	Expressed protein	25	9	2	Yes
168	Chr02	LOC_Os02g10570	5561298	5563775	Expressed protein	73	39	5	Yes
169	Chr02	LOC_Os02g10580	5565956	5567620	NB-ARC domain containing disease resistance protein, putative, expressed	15	5	3	Yes
170	Chr02	LOC_Os02g10590	5567952	5569801	Peptidyl-prolyl cis-trans isomerase, FKBP-type, putative, expressed	18	10	3	Yes
171	Chr02	LOC_Os02g10600	5573182	5578016	Osfba1 - F-box and FBA domain containing protein, expressed	15	7	1	Yes
172	Chr02	LOC_Os02g10614	5584279	5586144	Expressed protein	29	11	0	No
173	Chr02	LOC_Os02g10630	5586939	5593645	GRAM and C2 domains containing protein, putative, expressed	37	16	3	Yes
174	Chr02	LOC_Os02g10640	5595400	5600889	26S protease regulatory subunit, putative, expressed	33	23	0	No
175	Chr02	LOC_Os02g10650	5604236	5609533	CRAL/TRIO domain containing protein, expressed	28	9	0	No
176	Chr02	LOC_Os02g10660	5611553	5614461	Glycosyl hydrolases family 17, putative, expressed	8	3	1	Yes
177	Chr02	LOC_Os02g10670	5617300	5619951	Expressed protein	36	18	4	Yes
178	Chr02	LOC_Os02g10680	5622522	5622924	Expressed protein	10	4	2	Yes
179	Chr02	LOC_Os02g10690	5623352	5627373	Targeting protein for Xklp2, putative, expressed	24	14	4	Yes
180	Chr02	LOC_Os02g10700	5628039	5631315	Osfbl7 - F-box domain and LRR containing protein, expressed	20	12	3	Yes
181	Chr02	LOC_Os02g10710	5639315	5640360	Hsp20/alpha crystallin family protein, putative, expressed	12	6	0	No
182	Chr02	LOC_Os02g10720	5640774	5644630	Expressed protein	34	18	0	No
183	Chr02	LOC_Os02g10730	5654429	5655494	Expressed protein	9	7	2	Yes
184	Chr02	LOC_Os02g10740	5663004	5668429	Calcium-binding mitochondrial carrier CBG00135, putative, expressed	34	22	1	Yes
185	Chr02	LOC_Os02g10750	5670091	5672334	CBL-interacting protein kinase, putative, expressed	42	25	5	Yes
186	Chr02	LOC_Os02g10760	5688698	5689806	AP2 domain containing protein, expressed	8	4	1	Yes
187	Chr02	LOC_Os02g10780	5706636	5709127	SPX domain containing protein, putative, expressed	28	8	0	No
188	Chr02	LOC_Os02g10790	5709842	5724705	Expressed protein	125	65	3	Yes
189	Chr02	LOC_Os02g10794	5727688	5732172	Expressed protein	33	17	0	No
190	Chr02	LOC_Os02g10800	5736606	5738853	Mitochondrial carrier protein, putative, expressed	18	10	1	Yes
191	Chr02	LOC_Os02g10810	5740408	5742520	Protein of unknown function domain containing protein, expressed	11	7	1	Yes
192	Chr02	LOC_Os02g10820	5744792	5748141	Sel1 repeat domain containing protein, putative, expressed	18	11	1	Yes
193	Chr02	LOC_Os02g10830	5748604	5749500	Serine acetyltransferase protein, putative, expressed	1	0	0	No
194	Chr02	LOC_Os02g10850	5755371	5758098	Osfbk3 - F-box domain and kelch repeat containing protein, expressed	9	4	1	Yes
195	Chr02	LOC_Os02g10860	5760034	5763645	Bzip transcription factor domain containing protein, expressed	42	13	2	Yes
196	Chr02	LOC_Os02g10870	5768300	5768731	Hypothetical protein	22	11	10	Yes
197	Chr02	LOC_Os02g10880	5775949	5777385	UDP-glucoronosyl and UDP-glucosyl transferase domain containing protein, expressed	5	1	1	Yes
198	Chr02	LOC_Os02g10890	5779673	5779987	Expressed protein	11	7	4	Yes
199	Chr02	LOC_Os02g10900	5785295	5788769	NB-ARC domain containing protein, expressed	20	12	6	Yes
200	Chr02	LOC_Os02g10920	5798886	5800880	Zinc finger family protein, putative, expressed	37	16	1	Yes
201	Chr02	LOC_Os02g10930	5806604	5806954	Expressed protein	5	1	0	No
202	Chr02	LOC_Os02g10940	5812094	5813493	Tetratricopeptide repeat domain containing protein, expressed	3	2	0	No
203	Chr02	LOC_Os02g10950	5816586	5819181	Expressed protein	30	16	0	No
204	Chr02	LOC_Os02g10960	5824528	5825141	Expressed protein	17	6	2	Yes
205	Chr02	LOC_Os02g10970	5826295	5834386	Peptidyl-prolyl cis-trans isomerase, putative, expressed	46	22	1	Yes
206	Chr02	LOC_Os02g10990	5835517	5838974	FAD binding domain of DNA photolyase domain containing protein, expressed	19	9	2	Yes
207	Chr02	LOC_Os02g11000	5841781	5847145	Agenet domain containing protein, putative, expressed	34	16	4	Yes
208	Chr02	LOC_Os02g11010	5851856	5855893	Expressed protein	37	21	1	Yes
209	Chr02	LOC_Os02g11020	5862711	5865569	Cytochrome P450 72A1, putative, expressed	18	10	1	Yes
210	Chr02	LOC_Os02g11030	5906973	5909620	50S ribosomal protein L19, chloroplast precursor, putative, expressed	14	9	1	Yes
211	Chr02	LOC_Os02g11040	5912591	5914192	Expressed protein	7	4	0	No
212	Chr02	LOC_Os02g11050	5918931	5923654	26S protease regulatory subunit, putative, expressed	19	11	0	No
213	Chr02	LOC_Os02g11060	5924720	5930096	WD domain, G-beta repeat domain containing protein, expressed	24	15	0	No
214	Chr02	LOC_Os02g11070	5930193	5933079	3-ketoacyl-coa synthase, putative, expressed	27	15	3	Yes
215	Chr02	LOC_Os02g11080	5935644	5936940	Hypothetical protein	30	12	1	Yes
216	Chr02	LOC_Os02g11100	5952319	5952699	Expressed protein	2	1	0	No
217	Chr02	LOC_Os02g11110	5955000	5957302	Flavonol-3-O-glycoside-7-O-glucosyltransferase 1, putative, expressed	27	9	5	Yes
218	Chr02	LOC_Os02g11130	5966029	5967668	Cytokinin-O-glucosyltransferase 3, putative, expressed	10	9	8	Yes
219	Chr02	LOC_Os02g11640	5978154	5979961	UDP-glucoronosyl and UDP-glucosyl transferase, putative, expressed	34	33	10	Yes
220	Chr02	LOC_Os02g11670	6002790	6003758	Glucosyltransferase, putative, expressed	13	4	2	Yes
221	Chr02	LOC_Os02g11680	6007623	6009551	Glucosyltransferase, putative, expressed	18	8	3	Yes
222	Chr02	LOC_Os02g11700	6017155	6018855	Cytokinin-O-glucosyltransferase 3, putative, expressed	6	3	1	Yes
223	Chr02	LOC_Os02g11705	6020673	6021260	Expressed protein	8	6	1	Yes
224	Chr02	LOC_Os02g11710	6024307	6025522	Expressed protein	23	16	2	Yes
225	Chr02	LOC_Os02g11720	6038222	6039636	Lipase, putative, expressed	7	2	0	No
226	Chr02	LOC_Os02g11740	6057100	6060286	Plastidic ATP/ADP-transporter, putative, expressed	9	7	2	Yes
227	Chr02	LOC_Os02g11750	6062276	6066769	RNA recognition motif containing protein, putative, expressed	17	7	1	Yes
228	Chr02	LOC_Os02g11760	6069031	6075807	Pleiotropic drug resistance protein, putative, expressed	29	18	1	Yes
229	Chr02	LOC_Os02g11770	6078178	6079147	Expressed protein	9	9	0	No
230	Chr02	LOC_Os02g11780	6083116	6089638	Transcription factor S-II, central domain containing protein, expressed	38	15	4	Yes
231	Chr02	LOC_Os02g11790	6092981	6095907	Osfbk4 - F-box domain and kelch repeat containing protein, expressed	39	12	3	Yes
232	Chr02	LOC_Os02g11800	6104663	6104989	Hypothetical protein	18	4	0	No
233	Chr02	LOC_Os02g11810	6106543	6106830	Conserved hypothetical protein	5	4	3	Yes
234	Chr02	LOC_Os02g11820	6110092	6118738	Gtpase-activating protein, putative, expressed	110	29	4	Yes
235	Chr02	LOC_Os02g11840	6131749	6138158	Coatomer subunit beta-2, putative, expressed	93	27	4	Yes
236	Chr02	LOC_Os02g11850	6144233	6145039	Expressed protein	17	11	1	Yes
237	Chr02	LOC_Os02g11859	6145982	6146678	Expressed protein	13	4	0	No
238	Chr02	LOC_Os02g11870	6149278	6150318	Expressed protein	16	14	5	Yes
239	Chr02	LOC_Os02g11880	6154830	6155155	Expressed protein	7	7	1	Yes
240	Chr02	LOC_Os02g11890	6158238	6159991	Syntaxin-related protein, putative, expressed	41	35	5	Yes
241	Chr02	LOC_Os02g11900	6163475	6163957	Expressed protein	10	6	2	Yes
242	Chr02	LOC_Os02g11910	6167015	6167929	Hypothetical protein	1	0	0	No
243	Chr02	LOC_Os02g11920	6172371	6173788	Hypothetical protein	11	4	2	Yes
244	Chr02	LOC_Os02g11930	6183112	6187830	Receptor-like protein kinase precursor, putative, expressed	22	9	1	Yes
245	Chr02	LOC_Os02g11940	6188722	6193632	Sterol glucosyltransferase, putative, expressed	30	13	3	Yes
246	Chr02	LOC_Os02g11950	6195010	6195441	Expressed protein	0	0	0	No
247	Chr02	LOC_Os02g11960	6197353	6204374	ABC transporter, ATP-binding protein, putative, expressed	147	114	14	Yes
248	Chr02	LOC_Os02g11970	6205390	6207367	Expressed protein	50	25	3	Yes
249	Chr02	LOC_Os02g11980	6208684	6212210	Receptor-like protein kinase precursor, putative, expressed	16	11	7	Yes
250	Chr02	LOC_Os02g11990	6215998	6219187	Expressed protein	81	58	10	Yes
251	Chr02	LOC_Os02g12000	6222957	6223378	Expressed protein	0	0	0	No
252	Chr02	LOC_Os02g12010	6228456	6231985	Receptor-like protein kinase precursor, putative, expressed	60	2	1	Yes
253	Chr02	LOC_Os02g12020	6236706	6237184	Expressed protein	13	3	2	Yes
254	Chr02	LOC_Os02g12030	6247083	6250599	Receptor-like protein kinase precursor, putative, expressed	35	21	9	Yes
255	Chr02	LOC_Os02g12040	6254346	6256373	Receptor-like protein kinase precursor, putative, expressed	32	26	15	Yes
256	Chr02	LOC_Os02g12050	6259006	6260059	Hypothetical protein	46	44	8	Yes
257	Chr02	LOC_Os02g12060	6261071	6261623	DEF6 - Defensin and Defensin-like DEFL family, expressed	18	18	12	Yes
258	Chr02	LOC_Os02g12070	6266059	6266798	Expressed protein	31	24	1	Yes
259	Chr02	LOC_Os02g12080	6268373	6269146	Expressed protein	25	3	0	No
260	Chr02	LOC_Os02g12090	6270427	6271229	Expressed protein	34	8	0	No
261	Chr02	LOC_Os02g12100	6274686	6279131	Expressed protein	65	10	0	No
262	Chr02	LOC_Os02g12130	6311211	6313776	Cysteine-rich receptor-like protein kinase 35 precursor, putative, expressed	0	0	0	No
263	Chr02	LOC_Os02g12150	6321145	6322091	Expressed protein	0	0	0	No
264	Chr02	LOC_Os02g12170	6325077	6326357	Expressed protein	0	0	0	No
265	Chr02	LOC_Os02g12180	6328023	6328687	Hypothetical protein	0	0	0	No
266	Chr02	LOC_Os02g12200	6341456	6344410	Kinesin heavy chain, putative, expressed	5	0	0	No
267	Chr02	LOC_Os02g12210	6344742	6347227	Expressed protein	0	0	0	No
268	Chr02	LOC_Os02g12230	6374629	6375930	Hypothetical protein	80	2	2	Yes
269	Chr02	LOC_Os02g12240	6376517	6377029	Expressed protein	2	0	0	No
270	Chr02	LOC_Os02g12250	6382076	6382927	Expressed protein	31	19	3	Yes
271	Chr02	LOC_Os02g12260	6385765	6387143	Expressed protein	87	39	8	Yes
272	Chr02	LOC_Os02g12270	6387518	6387859	Expressed protein	6	3	2	Yes
273	Chr02	LOC_Os02g12280	6389914	6391121	Expressed protein	64	3	0	No
274	Chr02	LOC_Os02g12290	6397342	6399236	Nuclear ribonuclease Z, putative, expressed	69	1	0	No
275	Chr02	LOC_Os02g12300	6399355	6402186	Pectate lyase precursor, putative, expressed	117	12	0	No
276	Chr02	LOC_Os02g12310	6404018	6405879	No apical meristem protein, putative, expressed	80	10	2	Yes
277	Chr02	LOC_Os02g12330	6418378	6419378	Expressed protein	27	13	2	Yes
278	Chr02	LOC_Os02g12340	6422491	6424004	Conserved hypothetical protein	5	4	1	Yes
279	Chr02	LOC_Os02g12350	6424555	6430620	Histone deacetylase, putative, expressed	55	30	1	Yes
280	Chr02	LOC_Os02g12360	6433220	6441715	Nuclear protein ZAP-related, putative, expressed	168	87	12	Yes
281	Chr02	LOC_Os02g12370	6443131	6445362	Expressed protein	95	60	11	Yes
282	Chr02	LOC_Os02g12380	6447078	6453173	Histone deacetylase, putative, expressed	72	40	4	Yes
283	Chr02	LOC_Os02g12400	6468567	6472845	Receptor-like protein kinase precursor, putative, expressed	73	63	20	Yes
284	Chr02	LOC_Os02g12410	6474514	6474992	U-box domain-containing protein, putative, expressed	0	0	0	No
285	Chr02	LOC_Os02g12420	6476660	6480097	Receptor-like protein kinase precursor, putative, expressed	91	32	10	Yes
286	Chr02	LOC_Os02g12430	6482821	6483370	Expressed protein	25	6	4	Yes
287	Chr02	LOC_Os02g12440	6487390	6490577	Receptor kinase, putative, expressed	135	44	14	Yes
288	Chr02	LOC_Os02g12450	6491390	6495136	Receptor-like protein kinase 2 precursor, putative, expressed	256	130	64	Yes
289	Chr02	LOC_Os02g12460	6496710	6497737	Expressed protein	0	0	0	No
290	Chr02	LOC_Os02g12470	6502150	6504010	Hypothetical protein	0	0	0	No
291	Chr02	LOC_Os02g12480	6508832	6513827	Expressed protein	41	0	0	No
292	Chr02	LOC_Os02g12490	6529685	6533027	Expressed protein	0	0	0	No
293	Chr02	LOC_Os02g12510	6541264	6543574	Expressed protein	4	0	0	No
294	Chr02	LOC_Os02g12520	6548906	6549253	Lipase class 3, putative, expressed	0	0	0	No
295	Chr02	LOC_Os02g12530	6553794	6554309	Cytochrome P450 71D6, putative, expressed	0	0	0	No
296	Chr02	LOC_Os02g12540	6556026	6558023	Cytochrome P450, putative, expressed	62	8	4	Yes
297	Chr02	LOC_Os02g12550	6559488	6562188	Cytochrome P450, putative, expressed	78	16	4	Yes
298	Chr02	LOC_Os02g12560	6566133	6566588	Expressed protein	7	1	0	No
299	Chr02	LOC_Os02g12570	6568146	6572535	Pre-mrna cleavage complex II protein Clp1, putative, expressed	156	23	1	Yes
300	Chr02	LOC_Os02g12580	6572759	6577608	Ospp2ac-3 - Phosphatase 2A isoform 3 belonging to family 1, expressed	114	22	0	No
301	Chr02	LOC_Os02g12590	6578959	6579539	Hypothetical protein	17	7	1	Yes
302	Chr02	LOC_Os02g12600	6582328	6588245	NOL1/NOP2/sun family protein, putative, expressed	200	25	2	Yes
303	Chr02	LOC_Os02g12610	6587089	6588245	Hsp20/alpha crystallin family protein, putative, expressed	38	3	1	Yes
304	Chr02	LOC_Os02g12640	6595265	6595657	Expressed protein	31	3	2	Yes
305	Chr02	LOC_Os02g12650	6599222	6606542	Puromycin-sensitive aminopeptidase, putative, expressed	152	8	2	Yes
306	Chr02	LOC_Os02g12654	6608063	6609105	Expressed protein	37	1	0	No
307	Chr02	LOC_Os02g12660	6609371	6614191	Protein kinase domain containing protein, putative, expressed	77	2	0	No
308	Chr02	LOC_Os02g12670	6616308	6623374	Protein kinase family protein, putative, expressed	142	9	0	No
309	Chr02	LOC_Os02g12680	6628383	6630103	Cytochrome P450, putative, expressed	19	13	5	Yes
310	Chr02	LOC_Os02g12690	6637973	6639881	Cytochrome P450, putative, expressed	38	32	20	Yes
311	Chr02	LOC_Os02g12700	6644227	6645926	Interferon-related developmental regulator family protein, putative, expressed	13	11	6	Yes
312	Chr02	LOC_Os02g12710	6648386	6649777	Interferon-related developmental regulator family protein, putative, expressed	4	2	0	No
313	Chr02	LOC_Os02g12720	6651470	6652921	Interferon-related developmental regulator family protein, putative, expressed	7	3	2	Yes
314	Chr02	LOC_Os02g12730	6655774	6660984	Beta-galactosidase precursor, putative, expressed	25	8	1	Yes
315	Chr02	LOC_Os02g12740	6668822	6672950	GPI-anchor transamidase precursor, putative, expressed	12	5	0	No
316	Chr02	LOC_Os02g12750	6677115	6680136	Tetraspanin family protein, putative, expressed	15	5	0	No
317	Chr02	LOC_Os02g12760	6680298	6683072	Integral membrane protein, putative, expressed	24	12	1	Yes
318	Chr02	LOC_Os02g12780	6693857	6695685	Cytokinin dehydrogenase precursor, putative, expressed	50	43	13	Yes
319	Chr02	LOC_Os02g12790	6705604	6707734	GATA zinc finger domain containing protein, expressed	10	2	0	No
320	Chr02	LOC_Os02g12800	6721987	6726018	Elongation factor 1-gamma, putative, expressed	30	7	1	Yes
321	Chr02	LOC_Os02g12810	6726340	6733254	Protein kinase domain containing protein, expressed	36	18	6	Yes
322	Chr02	LOC_Os02g12820	6746929	6749884	Helix-loop-helix DNA-binding domain containing protein, expressed	16	7	3	Yes
323	Chr02	LOC_Os02g12830	6751348	6752533	Hypothetical protein	39	10	1	Yes
324	Chr02	LOC_Os02g12840	6771313	6778383	DEAD-box ATP-dependent RNA helicase, putative, expressed	96	75	18	Yes
325	Chr02	LOC_Os02g12850	6784169	6788332	RNA recognition motif containing protein, expressed	51	40	2	Yes
326	Chr02	LOC_Os02g12860	6788990	6789840	Expressed protein	61	51	20	Yes
327	Chr02	LOC_Os02g12870	6790686	6795165	Expressed protein	119	109	0	No
328	Chr02	LOC_Os02g12880	6798730	6802471	Calcium-binding EF hand family protein, putative, expressed	46	34	4	Yes
329	Chr02	LOC_Os02g12890	6802606	6805335	Cytochrome P450, putative, expressed	56	39	9	Yes
330	Chr02	LOC_Os02g12900	6810648	6814112	Cysteine synthase, putative, expressed	93	6	1	Yes
331	Chr02	LOC_Os02g12910	6815291	6818362	Receptor-like protein kinase 5 precursor, putative, expressed	37	29	18	Yes
332	Chr02	LOC_Os02g12930	6826610	6827182	Expressed protein	0	0	0	No
333	Chr02	LOC_Os02g12939	6831023	6835681	Expressed protein	51	25	1	Yes
334	Chr02	LOC_Os02g12950	6845277	6846826	Hypothetical protein	55	34	6	Yes
335	Chr02	LOC_Os02g12960	6849060	6850485	Expressed protein	83	47	5	Yes
336	Chr02	LOC_Os02g13020	6902074	6903970	Expressed protein	3	0	0	No
337	Chr02	LOC_Os02g13030	6905218	6905667	Expressed protein	5	0	0	No
338	Chr02	LOC_Os02g13060	6915413	6916666	Expressed protein	19	1	0	No
339	Chr02	LOC_Os02g13070	6917971	6918449	Hypothetical protein	17	2	1	Yes
340	Chr02	LOC_Os02g13080	6920986	6921457	Expressed protein	10	1	0	No
341	Chr02	LOC_Os02g13090	6947845	6948648	Expressed protein	37	1	0	No
342	Chr02	LOC_Os02g13100	6956581	6959847	Protein phosphatase 2C, putative, expressed	85	14	2	Yes
343	Chr02	LOC_Os02g13110	6963959	6971934	Serine/threonine protein phosphatase 2A 55 kda regulatory subunit B, putative, expressed	170	13	0	No
344	Chr02	LOC_Os02g13120	6976262	6976817	Expressed protein	0	0	0	No
345	Chr02	LOC_Os02g13130	6979511	6985051	KH domain-containing protein, putative, expressed	66	2	0	No
346	Chr02	LOC_Os02g13140	6985223	6993606	Xaa-Pro dipeptidase, putative, expressed	205	2	0	No
347	Chr02	LOC_Os02g13150	7006064	7010651	Pollen-specific protein SF21, putative, expressed	22	13	1	Yes
348	Chr02	LOC_Os02g13160	7012780	7014847	F-box protein PP2-A15, putative, expressed	21	14	4	Yes
349	Chr02	LOC_Os02g13170	7016805	7024341	Mitochondrial carrier protein, putative, expressed	90	65	4	Yes
350	Chr02	LOC_Os02g13180	7024790	7025386	SKP1, putative, expressed	9	7	2	Yes
351	Chr02	LOC_Os02g13190	7026617	7028304	F-box family protein, putative, expressed	26	16	7	Yes
352	Chr02	LOC_Os02g13200	7032298	7034871	Expressed protein	11	1	0	No
353	Chr02	LOC_Os02g13220	7044617	7046245	F-box family protein, putative, expressed	7	1	1	Yes
354	Chr02	LOC_Os02g13260	7062837	7064444	F-box family protein, putative, expressed	25	7	2	Yes
355	Chr02	LOC_Os02g13270	7066390	7069494	Mpv17 / PMP22 family domain containing protein, expressed	12	1	0	No
356	Chr02	LOC_Os02g13290	7078703	7080035	Phosphoethanolamine/phosphocholine phosphatase, putative, expressed	8	1	0	No
357	Chr02	LOC_Os02g13300	7083194	7087390	Mitochondrial carrier protein, putative, expressed	20	0	0	No
358	Chr02	LOC_Os02g13304	7088833	7089730	Expressed protein	36	2	0	No
359	Chr02	LOC_Os02g13310	7096950	7100609	Homeobox domain containing protein, expressed	24	0	0	No
360	Chr02	LOC_Os02g13320	7105533	7106147	Expressed protein	1	0	0	No
361	Chr02	LOC_Os02g13330	7111106	7111729	Bet v I allergen family protein, putative, expressed	2	0	0	No
362	Chr02	LOC_Os02g13340	7115786	7119634	Expressed protein	13	0	0	No
363	Chr02	LOC_Os02g13350	7123770	7126381	Hydrolase, NUDIX family, domain containing protein, expressed	15	0	0	No
364	Chr02	LOC_Os02g13360	7126757	7133480	Expressed protein	27	1	1	Yes
365	Chr02	LOC_Os02g13370	7131235	7133480	Expressed protein	8	1	1	Yes
366	Chr02	LOC_Os02g13380	7135134	7138112	Early nodulin 93 ENOD93 protein, putative, expressed	18	4	0	No
367	Chr02	LOC_Os02g13390	7141810	7143857	Expressed protein	0	0	0	No
368	Chr02	LOC_Os02g13400	7144545	7150537	Expressed protein	69	13	2	Yes
369	Chr02	LOC_Os02g13410	7154364	7157124	Leucine-rich repeat family protein, putative, expressed	19	12	5	Yes
370	Chr02	LOC_Os02g13420	7164822	7167891	Leucine-rich repeat receptor protein kinase EXS precursor, putative, expressed	32	13	5	Yes
371	Chr02	LOC_Os02g13430	7172422	7175962	Receptor-like protein kinase 5 precursor, putative, expressed	162	16	5	Yes
372	Chr02	LOC_Os02g13440	7177378	7178234	Expressed protein	22	4	3	Yes
373	Chr02	LOC_Os02g13450	7179394	7181309	MEGL7 - Maternally expressed gene MEG family protein precursor, putative, expressed	86	12	0	No
374	Chr02	LOC_Os02g13460	7183462	7187529	Receptor-like protein kinase 2 precursor, putative, expressed	142	19	3	Yes
375	Chr02	LOC_Os02g13480	7203990	7204825	Expressed protein	24	6	3	Yes
376	Chr02	LOC_Os02g13510	7220338	7224509	Receptor-like protein kinase 5 precursor, putative, expressed	111	10	4	Yes
377	Chr02	LOC_Os02g13520	7245015	7248672	Osiaa7 - Auxin-responsive Aux/IAA gene family member, expressed	24	9	1	Yes
378	Chr02	LOC_Os02g13530	7258483	7260380	40S ribosomal protein S24, putative, expressed	5	1	0	No
379	Chr02	LOC_Os02g13540	7260978	7261178	Expressed protein	0	0	0	No
380	Chr02	LOC_Os02g13550	7263069	7263566	Hypothetical protein	12	3	0	No
381	Chr02	LOC_Os02g13555	7263803	7267225	Expressed protein	47	16	0	No
382	Chr02	LOC_Os02g13560	7273033	7278272	Transporter family protein, putative, expressed	26	8	1	Yes
					Total	11705	4542	821
TNS-Total number of SNPs; PSAP-Polymorphic SNPs among parents; NSS-Non-synonymous SNPs; PCG-Possible candidate gene

## Sheet: qAsS5.1
Table S2-c : No.of genes and SNPs identified in the qAsS5.1 region
S.No	Chromosome	Locus	Start	End	Annotation	TNS	PSAP	NSS	PCG
1	Chr05	LOC_Os05g23350	13327998	13330268	Glycosyl hydrolase family 10 protein, putative, expressed	9	0	0	No
2	Chr05	LOC_Os05g23393	13366937	13367660	Expressed protein	14	0	0	No
3	Chr05	LOC_Os05g23398	13371907	13372643	Expressed protein	4	1	0	No
4	Chr05	LOC_Os05g23410	13373119	13374428	Expressed protein	17	0	0	No
5	Chr05	LOC_Os05g23420	13374419	13383349	Sugar porter, putative, expressed	34	2	1	Yes
6	Chr05	LOC_Os05g23440	13405324	13410805	Solute carrier family 35 member f1, putative, expressed	22	0	0	No
7	Chr05	LOC_Os05g23450	13411035	13413991	Expressed protein	24	1	0	No
8	Chr05	LOC_Os05g23460	13414162	13417106	Eukaryotic protein of unknown function duf914 domain containing protein, expressed	40	0	0	No
9	Chr05	LOC_Os05g23470	13421575	13424019	An1-like zinc finger domain containing protein, expressed	15	0	0	No
10	Chr05	LOC_Os05g23480	13429747	13430919	Expressed protein	25	0	0	No
11	Chr05	LOC_Os05g23490	13441873	13443248	Expressed protein	14	0	0	No
12	Chr05	LOC_Os05g23520	13470982	13471521	Hypothetical protein	7	0	0	No
13	Chr05	LOC_Os05g23530	13475753	13483212	Expressed protein	28	0	0	No
14	Chr05	LOC_Os05g23550	13495454	13500770	Expressed protein	15	0	0	No
15	Chr05	LOC_Os05g23560	13511923	13512286	Expressed protein	3	0	0	No
16	Chr05	LOC_Os05g23570	13517145	13517810	Hypothetical protein	24	0	0	No
17	Chr05	LOC_Os05g23580	13519509	13521164	Expressed protein	11	0	0	No
18	Chr05	LOC_Os05g23600	13529539	13534331	Dolichyl-diphosphooligosaccharide--protein glycosyltransferase 67 kdasubunit precursor, putative, expressed	23	0	0	No
19	Chr05	LOC_Os05g23610	13536337	13541077	Protein phosphatase inhibitor 2 containing protein, expressed	16	1	0	No
20	Chr05	LOC_Os05g23620	13542982	13547500	Cytochrome c1-1, heme protein, mitochondrial precursor, putative, expressed	10	0	0	No
21	Chr05	LOC_Os05g23650	13565502	13566559	Expressed protein	20	0	0	No
22	Chr05	LOC_Os05g23670	13573857	13579655	Transcription factor jumonji, putative, expressed	18	2	1	Yes
23	Chr05	LOC_Os05g23700	13606399	13607791	Dna-binding storekeeper protein-related, putative, expressed	4	1	0	No
24	Chr05	LOC_Os05g23720	13610549	13614441	Mitochondrial carrier protein, putative, expressed	24	4	0	No
25	Chr05	LOC_Os05g23740	13621777	13627168	Dnak family protein, putative, expressed	32	0	0	No
26	Chr05	LOC_Os05g23760	13649305	13649757	Latency associated nuclear antigen, putative, expressed	0	0	0	No
27	Chr05	LOC_Os05g23780	13656346	13657002	Osmads70 - mads-box family gene with m-alpha type-box, expressed	3	1	0	No
28	Chr05	LOC_Os05g23800	13668409	13672099	Rna recognition motif containing protein, putative, expressed	41	8	1	Yes
29	Chr05	LOC_Os05g23830	13696475	13698128	Endo-1,4-beta-xylanase, putative, expressed	28	16	4	Yes
30	Chr05	LOC_Os05g23840	13702736	13706423	Expressed protein	23	5	0	No
31	Chr05	LOC_Os05g23850	13708965	13711791	Expressed protein	24	7	1	Yes
32	Chr05	LOC_Os05g23860	13715874	13720954	Rab gdp dissociation inhibitor alpha, putative, expressed	35	10	0	No
33	Chr05	LOC_Os05g23880	13734067	13740568	Lipoxygenase, putative, expressed	58	4	2	Yes
34	Chr05	LOC_Os05g23900	13746024	13746697	Expressed protein	5	2	1	Yes
35	Chr05	LOC_Os05g23910	13749901	13751460	Histone-like transcription factor and archaeal histone, putative, expressed	22	4	2	Yes
36	Chr05	LOC_Os05g23924	13755527	13763435	Glycosyl hydrolase family 10 protein, putative, expressed	102	13	0	No
37	Chr05	LOC_Os05g23940	13772258	13781932	Transcription initiation factor iib, putative, expressed	83	27	1	Yes
38	Chr05	LOC_Os05g23950	13783219	13785460	Traf-type zinc finger family protein, expressed	20	4	0	No
39	Chr05	LOC_Os05g23960	13795200	13798252	Pentatricopeptide, putative, expressed	27	3	2	Yes
40	Chr05	LOC_Os05g23990	13817137	13822276	Rp3 protein, putative, expressed	42	1	0	No
41	Chr05	LOC_Os05g24000	13823200	13828651	Expressed protein	29	19	0	No
42	Chr05	LOC_Os05g24010	13834115	13840148	Receptor protein kinase-like, putative, expressed	43	18	2	Yes
43	Chr05	LOC_Os05g24020	13840542	13848909	Emp24/gp25l/p24 family protein, putative, expressed	53	14	0	No
44	Chr05	LOC_Os05g24080	13879555	13880465	Hypothetical protein	15	6	2	Yes
45	Chr05	LOC_Os05g24140	13927672	13929113	Tetracycline transporter-like protein 1, putative, expressed	9	2	0	No
46	Chr05	LOC_Os05g24150	13929176	13932703	Tetratricopeptide-like helical, putative, expressed	18	5	2	Yes
47	Chr05	LOC_Os05g24160	13939693	13946672	Double-stranded rna binding motif containing protein, expressed	41	16	1	Yes
48	Chr05	LOC_Os05g24210	14004114	14004521	Expressed protein	21	3	1	Yes
49	Chr05	LOC_Os05g24230	14012375	14014244	Hypothetical protein	57	8	0	No
50	Chr05	LOC_Os05g24260	14031030	14031362	Expressed protein	8	4	1	Yes
51	Chr05	LOC_Os05g24270	14032750	14033124	Ppr repeat domain containing protein, putative, expressed	31	7	6	Yes
52	Chr05	LOC_Os05g24280	14042218	14042502	Expressed protein	22	2	1	Yes
53	Chr05	LOC_Os05g24390	14098103	14098988	Hypothetical protein	0	0	0	No
54	Chr05	LOC_Os05g24450	14115851	14116834	Hypothetical protein	27	3	0	No
55	Chr05	LOC_Os05g24480	14130029	14130916	Expressed protein	22	6	1	Yes
56	Chr05	LOC_Os05g24490	14134346	14135018	Expressed protein	18	4	2	Yes
57	Chr05	LOC_Os05g24500	14140138	14141491	Terpene synthase, n-terminal domain containing protein, expressed	9	3	1	Yes
58	Chr05	LOC_Os05g24510	14146087	14146293	Expressed protein	13	3	2	Yes
59	Chr05	LOC_Os05g24550	14161390	14165587	Papain family cysteine protease domain containing protein, expressed	48	8	2	Yes
60	Chr05	LOC_Os05g24560	14165698	14168204	Nc domain-containing protein, putative, expressed	19	4	1	Yes
61	Chr05	LOC_Os05g24570	14170952	14171824	Expressed protein	30	16	9	Yes
62	Chr05	LOC_Os05g24580	14173735	14178884	Memo1, putative, expressed	39	17	1	Yes
63	Chr05	LOC_Os05g24601	14191540	14197391	Coatomer subunit delta, putative, expressed	49	17	0	No
64	Chr05	LOC_Os05g24630	14231277	14232545	Hypothetical protein	49	24	1	Yes
65	Chr05	LOC_Os05g24650	14245034	14246425	Duf567 domain containing protein, putative, expressed	12	5	1	Yes
66	Chr05	LOC_Os05g24660	14261484	14262509	Ipp transferase, putative, expressed	7	2	0	No
67	Chr05	LOC_Os05g24684	14294663	14308828	Structural constituent of ribosome, putative, expressed	50	18	1	Yes
68	Chr05	LOC_Os05g24760	14355196	14355837	Harpin-induced protein 1 domain containing protein, expressed	2	1	0	No
69	Chr05	LOC_Os05g24770	14356080	14359461	Reticulon domain containing protein, putative, expressed	27	12	1	Yes
70	Chr05	LOC_Os05g24780	14360734	14361588	Oscml21 - calmodulin-related calcium sensor protein, expressed	3	1	0	No
71	Chr05	LOC_Os05g24810	14383486	14386267	Expressed protein	46	28	7	Yes
72	Chr05	LOC_Os05g24870	14405766	14406035	Expressed protein	2	0	0	No
73	Chr05	LOC_Os05g24880	14407907	14414000	Dehydrogenase, putative, expressed	38	14	1	Yes
74	Chr05	LOC_Os05g24890	14414408	14416367	Tetratricopeptide-like helical, putative, expressed	10	3	1	Yes
75	Chr05	LOC_Os05g24900	14417739	14419798	Expressed protein	9	3	3	Yes
76	Chr05	LOC_Os05g24930	14427967	14432404	Ppr repeat containing protein, expressed	14	8	3	Yes
77	Chr05	LOC_Os05g24940	14432593	14433533	Expressed protein	28	8	4	Yes
78	Chr05	LOC_Os05g24970	14449503	14452183	Lsm domain containing protein, expressed	16	11	0	No
79	Chr05	LOC_Os05g24980	14459151	14460305	Hypothetical protein	29	18	5	Yes
80	Chr05	LOC_Os05g25000	14467864	14469140	Expressed protein	27	13	5	Yes
81	Chr05	LOC_Os05g25040	14489386	14490822	Expressed protein	74	47	1	Yes
82	Chr05	LOC_Os05g25030	14493964	14494338	Expressed protein	0	0	0	No
83	Chr05	LOC_Os05g25050	14495645	14497119	Expressed protein	40	17	10	Yes
84	Chr05	LOC_Os05g25060	14498742	14506826	Ppr repeat domain containing protein, putative, expressed	35	22	0	No
85	Chr05	LOC_Os05g25070	14510333	14514238	Expressed protein	18	11	0	No
86	Chr05	LOC_Os05g25090	14524172	14525233	Expressed protein	16	8	4	Yes
87	Chr05	LOC_Os05g25120	14554424	14554789	Conserved hypothetical protein	0	0	0	No
88	Chr05	LOC_Os05g25150	14572927	14574360	Transferase family protein, putative, expressed	0	0	0	No
89	Chr05	LOC_Os05g25180	14587893	14593800	Zinc finger, c3hc4 type family protein, expressed	29	17	0	No
90	Chr05	LOC_Os05g25194	14597766	14606210	Metal cation transporter, putative, expressed	47	30	0	No
91	Chr05	LOC_Os05g25210	14614298	14619941	Expressed protein	31	15	1	Yes
92	Chr05	LOC_Os05g25220	14620424	14622452	Expressed protein	12	3	1	Yes
93	Chr05	LOC_Os05g25230	14632681	14635341	Hypothetical protein	66	29	8	Yes
94	Chr05	LOC_Os05g25240	14646983	14647998	Expressed protein	22	7	1	Yes
					Total	2346	677	108
TNS-Total number of SNPs; PSAP-Polymorphic SNPs among parents; NSS-Non-synonymous SNPs; PCG-Possible candidate gene

## Sheet: qAsS5.2
Table S2-d : No.of genes and SNPs identified in the qAsS5.2 region
S.No	Chromosome	Locus	Start	End	Annotation	TNS	PSAP	NSS	PCG
1	Chr05	LOC_Os05g26630	15471101	15471859	Expressed protein	30	12	2	Yes
2	Chr05	LOC_Os05g26660	15482300	15488221	Nadh-ubiquinone oxidoreductase, mitochondrial precursor, putative, expressed	44	15	0	No
3	Chr05	LOC_Os05g26670	15491588	15492126	Expressed protein	11	2	1	Yes
4	Chr05	LOC_Os05g26690	15502493	15502954	Prolm15 - prolamin precursor, putative, expressed	6	1	0	No
5	Chr05	LOC_Os05g26700	15505344	15505688	Hypothetical protein	0	0	0	No
6	Chr05	LOC_Os05g26720	15512513	15513163	Prolm16 - prolamin precursor, expressed	14	5	1	Yes
7	Chr05	LOC_Os05g26750	15524253	15524996	Prolm17 - prolamin precursor, expressed	20	5	4	Yes
8	Chr05	LOC_Os05g26760	15527237	15528851	Expressed protein	0	0	0	No
9	Chr05	LOC_Os05g26770	15530219	15530862	Prolm18 - prolamin precursor, expressed	18	2	0	No
10	Chr05	LOC_Os05g26820	15556059	15560409	Camk_kin1/snf1/nim1_like.20 - camk includes calcium/calmodulin depedent protein kinases, expressed	27	7	1	Yes
11	Chr05	LOC_Os05g26830	15561891	15562103	Expressed protein	5	3	1	Yes
12	Chr05	LOC_Os05g26840	15574252	15576162	Permease domain containing protein, putative, expressed	14	4	0	No
13	Chr05	LOC_Os05g26850	15585609	15587181	Hypothetical protein	35	12	2	Yes
14	Chr05	LOC_Os05g26860	15587912	15590494	Expressed protein	64	27	4	Yes
15	Chr05	LOC_Os05g26870	15590947	15591872	Camk_kin1/snf1/nim1_like.21 - camk includes calcium/calmodulin depedent protein kinases, expressed	23	10	4	Yes
16	Chr05	LOC_Os05g26890	15609844	15613483	G-protein alpha subunit, putative, expressed	28	13	1	Yes
17	Chr05	LOC_Os05g26902	15617643	15622604	Chaperone protein dnaj, putative, expressed	3	3	0	No
18	Chr05	LOC_Os05g26926	15635360	15638497	Chaperone protein dnaj, putative, expressed	0	0	0	No
19	Chr05	LOC_Os05g26940	15643309	15644664	Camk_kin1/snf1/nim1_like.23 - camk includes calcium/calmodulin depedent protein kinases, expressed	16	8	6	Yes
20	Chr05	LOC_Os05g26954	15656657	15662493	Saposin-like type b, region 1 family protein, putative, expressed	35	18	0	No
21	Chr05	LOC_Os05g26980	15679390	15679728	Expressed protein	11	8	5	Yes
22	Chr05	LOC_Os05g27000	15698625	15700879	Expressed protein	22	8	2	Yes
23	Chr05	LOC_Os05g27010	15709038	15710733	Peptide transporter ptr3-a, putative, expressed	14	8	4	Yes
24	Chr05	LOC_Os05g27050	15727606	15729187	Peptide transporter, putative, expressed	21	9	0	No
25	Chr05	LOC_Os05g27090	15753058	15754783	Basic helix-loop-helix domain containing protein, expressed	7	4	1	Yes
26	Chr05	LOC_Os05g27100	15770497	15773664	Similar to heavy-metal-associated domain-containing protein	16	9	1	Yes
27	Chr05	LOC_Os05g27120	15779391	15779933	Duf640 domain containing protein, putative, expressed	0	0	0	No
28	Chr05	LOC_Os05g27160	15802382	15802816	Hypothetical protein	0	0	0	No
29	Chr05	LOC_Os05g27180	15811644	15812144	Liga, putative, expressed	0	0	0	No
30	Chr05	LOC_Os05g27220	15826202	15828269	Expressed protein	0	0	0	No
31	Chr05	LOC_Os05g27240	15841355	15841816	Expressed protein	14	4	4	Yes
32	Chr05	LOC_Os05g27304	15866239	15873589	Peptide transporter ptr2, putative, expressed	139	49	0	No
33	Chr05	LOC_Os05g27320	15872875	15880426	Vhs and gat domain containing protein, expressed	49	17	3	Yes
34	Chr05	LOC_Os05g27340	15888702	15890434	Expressed protein	10	3	0	No
35	Chr05	LOC_Os05g27350	15894885	15896386	Expressed protein	10	5	2	Yes
36	Chr05	LOC_Os05g27360	15908771	15909256	Expressed protein	13	5	4	Yes
37	Chr05	LOC_Os05g27370	15918217	15918977	Expressed protein	28	16	9	Yes
38	Chr05	LOC_Os05g27380	15919801	15920442	Hypothetical protein	23	11	3	Yes
39	Chr05	LOC_Os05g27500	15994580	15998427	Carboxyl-terminal proteinase, putative, expressed	35	17	3	Yes
40	Chr05	LOC_Os05g27510	16001765	16002728	Expressed protein	10	7	0	No
41	Chr05	LOC_Os05g27520	16007577	16011146	Expressed protein	25	11	2	Yes
42	Chr05	LOC_Os05g27530	16019197	16023722	Ras-related protein, putative, expressed	21	10	1	Yes
43	Chr05	LOC_Os05g27540	16026273	16027806	Pattern formation protein emb30, putative, expressed	28	12	5	Yes
44	Chr05	LOC_Os05g27550	16028343	16029481	Osfbx166 - f-box domain containing protein, expressed	13	6	1	Yes
45	Chr05	LOC_Os05g27570	16045008	16046573	Sag20, putative, expressed	13	3	2	Yes
46	Chr05	LOC_Os05g27580	16047150	16050791	Wound-induced protein wi12, putative, expressed	34	12	3	Yes
47	Chr05	LOC_Os05g27590	16058313	16059130	Wound-induced protein wi12, putative, expressed	7	1	0	No
48	Chr05	LOC_Os05g27640	16080253	16080522	Expressed protein	0	0	0	No
49	Chr05	LOC_Os05g27660	16107806	16112248	Expressed protein	31	12	0	No
50	Chr05	LOC_Os05g27670	16124192	16124785	Expressed protein	37	28	17	Yes
51	Chr05	LOC_Os05g27680	16127304	16128208	Expressed protein	1	1	0	No
52	Chr05	LOC_Os05g27730	16150266	16152747	Wrky53, expressed	12	5	1	Yes
53	Chr05	LOC_Os05g27740	16156427	16159660	Expressed protein	94	46	4	Yes
54	Chr05	LOC_Os05g27760	16167523	16168185	Expressed protein	7	0	0	No
55	Chr05	LOC_Os05g27780	16178542	16179709	Expressed protein	17	5	1	Yes
56	Chr05	LOC_Os05g27790	16184117	16186813	Membrane associated duf588 domain containing protein, putative, expressed	24	14	0	No
57	Chr05	LOC_Os05g27800	16202767	16203195	Expressed protein	12	5	3	Yes
58	Chr05	LOC_Os05g27810	16209182	16210669	Expressed protein	28	20	5	Yes
59	Chr05	LOC_Os05g27820	16216524	16220140	Patellin protein, putative, expressed	20	10	0	No
60	Chr05	LOC_Os05g27830	16227739	16228122	Hypothetical protein	9	6	3	Yes
61	Chr05	LOC_Os05g27870	16253026	16265111	Expressed protein	48	30	1	Yes
62	Chr05	LOC_Os05g27880	16267416	16273970	Bbf1 - 2 bric-a-brac, tramtrack, broad complex btb domains with a f5/8 type c discoidin domain, expressed	28	18	1	Yes
63	Chr05	LOC_Os05g27890	16276932	16280063	Expressed protein	53	35	1	Yes
64	Chr05	LOC_Os05g27900	16283179	16283643	Expressed protein	8	4	1	Yes
65	Chr05	LOC_Os05g27910	16284751	16285671	Hypothetical protein	14	10	7	Yes
66	Chr05	LOC_Os05g27920	16289244	16296693	Phox domain-containing protein, putative, expressed	51	28	2	Yes
67	Chr05	LOC_Os05g27930	16296914	16300385	Ap2 domain containing protein, expressed	21	14	3	Yes
68	Chr05	LOC_Os05g27940	16302689	16306135	40s ribosomal protein s7, putative, expressed	24	17	1	Yes
69	Chr05	LOC_Os05g27950	16306507	16310548	Duf538 domain containing protein, putative, expressed	20	11	0	No
70	Chr05	LOC_Os05g27960	16312800	16319405	Hydrolase, acting on glycosyl bonds, putative, expressed	18	9	3	Yes
71	Chr05	LOC_Os05g27970	16320971	16321771	Poei26 - pollen ole e i allergen and extensin family protein precursor, putative, expressed	6	1	0	No
72	Chr05	LOC_Os05g27980	16327595	16328435	Duf260 domain containing protein, putative, expressed	5	3	0	No
73	Chr05	LOC_Os05g28000	16341748	16342375	Expressed protein	14	8	6	Yes
74	Chr05	LOC_Os05g28010	16343854	16346618	Tata-binding protein-associated factor tafii55 family protein, putative, expressed	27	7	0	No
75	Chr05	LOC_Os05g28020	16351845	16352048	Expressed protein	0	0	0	No
76	Chr05	LOC_Os05g28040	16362685	16364011	Duf640 domain containing protein, putative, expressed	2	0	0	No
77	Chr05	LOC_Os05g28050	16392852	16393514	Expressed protein	4	1	0	No
78	Chr05	LOC_Os05g28090	16421495	16423221	Expressed protein	5	5	0	No
79	Chr05	LOC_Os05g27749	16454935	16456152	Expressed protein	0	0	0	No
80	Chr05	LOC_Os05g28140	16461398	16462066	Expressed protein	6	2	2	Yes
81	Chr05	LOC_Os05g28150	16466130	16466923	Lipase, putative, expressed	10	5	4	Yes
82	Chr05	LOC_Os05g28170	16469156	16472834	Expressed protein	50	20	0	No
83	Chr05	LOC_Os05g28180	16477623	16485544	Amp deaminase, putative, expressed	19	5	0	No
84	Chr05	LOC_Os05g28190	16502935	16506624	Ranbp1 domain containing protein, expressed	28	10	0	No
85	Chr05	LOC_Os05g28200	16512069	16517848	Prenyltransferase, putative, expressed	33	11	0	No
86	Chr05	LOC_Os05g28210	16518574	16519496	Small hydrophilic plant seed protein, putative, expressed	3	0	0	No
87	Chr05	LOC_Os05g28260	16544142	16546608	Expressed protein	40	13	5	Yes
88	Chr05	LOC_Os05g28280	16552218	16555972	Peptidase, m24 family protein, putative, expressed	16	4	1	Yes
89	Chr05	LOC_Os05g28290	16559745	16562530	Ranbp1 domain containing protein, expressed	17	5	1	Yes
90	Chr05	LOC_Os05g28300	16566541	16577995	Expressed protein	37	22	2	Yes
91	Chr05	LOC_Os05g28310	16580174	16580791	Expressed protein	17	7	4	Yes
92	Chr05	LOC_Os05g28320	16582170	16583287	Myb-like dna-binding domain containing protein, putative, expressed	1	1	0	No
93	Chr05	LOC_Os05g28330	16584536	16587267	Hypothetical protein	13	11	0	No
94	Chr05	LOC_Os05g28350	16600597	16601813	Ap2 domain containing protein, expressed	6	1	1	Yes
95	Chr05	LOC_Os05g28360	16616944	16617384	Expressed protein	10	6	2	Yes
96	Chr05	LOC_Os05g28370	16622355	16625788	Expressed protein	24	6	0	No
97	Chr05	LOC_Os05g28390	16632801	16633499	Expressed protein	24	8	5	Yes
98	Chr05	LOC_Os05g28404	16635392	16635838	Expressed protein	0	0	0	No
99	Chr05	LOC_Os05g28440	16650648	16652708	Expressed protein	8	4	0	No
100	Chr05	LOC_Os05g28450	16659281	16659712	Minor ampullate silk protein misp1, putative, expressed	4	1	1	Yes
101	Chr05	LOC_Os05g28460	16662669	16664342	Mee12, putative, expressed	4	2	0	No
102	Chr05	LOC_Os05g28470	16665100	16671351	Expressed protein	32	18	2	Yes
103	Chr05	LOC_Os05g28480	16672594	16675664	Expressed protein	19	10	1	Yes
104	Chr05	LOC_Os05g28490	16680498	16681373	Fad-binding domain-containing protein, putative, expressed	21	12	7	Yes
105	Chr05	LOC_Os05g28500	16687048	16691082	Ubiquitin family protein, putative, expressed	13	4	1	Yes
106	Chr05	LOC_Os05g28510	16696790	16701634	Importin subunit beta, putative, expressed	11	3	1	Yes
107	Chr05	LOC_Os05g28520	16702082	16705232	Mrh1, putative, expressed	14	7	1	Yes
108	Chr05	LOC_Os05g28530	16717761	16718507	Glutaredoxin, putative, expressed	0	0	0	No
109	Chr05	LOC_Os05g28570	16732425	16733901	Expressed protein	14	4	0	No
110	Chr05	LOC_Os05g28580	16735178	16735879	Hypothetical protein	17	10	3	Yes
111	Chr05	LOC_Os05g28590	16739111	16741650	Expressed protein	34	18	4	Yes
112	Chr05	LOC_Os05g28610	16749254	16750228	Hypothetical protein	14	8	1	Yes
113	Chr05	LOC_Os05g28630	16781886	16786652	Leaf senescence related protein, putative, expressed	11	3	1	Yes
					Total	2166	976	192
TNS-Total number of SNPs; PSAP-Polymorphic SNPs among parents; NSS-Non-synonymous SNPs; PCG-Possible candidate gene

## Sheet: qAsS6
Table S2-e : No.of genes and SNPs identified in the qAsS6 region
S.No	Chromosome	Locus	Start	End	Annotation	TNS	PSAP	NSS	PCG
1	Chr06	LOC_Os06g01670	398591	403494	Myb-like DNA-binding domain containing protein, expressed	24	14	2	Yes
2	Chr06	LOC_Os06g01680	403722	410270	Expressed protein	46	23	5	Yes
3	Chr06	LOC_Os06g01690	410926	413145	septum site-determining protein minD, putative, expressed	6	5	0	No
4	Chr06	LOC_Os06g01700	413319	416045	CWC15 homolog A, putative, expressed	23	12	1	Yes
5	Chr06	LOC_Os06g01710	416531	420160	Expressed protein	84	34	3	Yes
6	Chr06	LOC_Os06g01720	420780	425167	Expressed protein	24	13	3	Yes
7	Chr06	LOC_Os06g01730	426063	430601	DNA ligase I, putative, expressed	69	42	6	Yes
8	Chr06	LOC_Os06g01740	430837	434797	Expressed protein	67	37	14	Yes
9	Chr06	LOC_Os06g01750	437155	438132	Subtilase, putative, expressed	16	8	6	Yes
10	Chr06	LOC_Os06g01760	438684	441553	LigA, putative, expressed	17	5	1	Yes
11	Chr06	LOC_Os06g01780	450940	453734	Ethylene-responsive element-binding protein, putative, expressed	18	7	1	Yes
12	Chr06	LOC_Os06g01790	454856	457580	Expressed protein	39	6	0	No
13	Chr06	LOC_Os06g01800	461137	465799	Expressed protein	42	22	1	Yes
14	Chr06	LOC_Os06g01810	465680	468425	Expressed protein	18	11	1	Yes
15	Chr06	LOC_Os06g01820	470318	471926	Expressed protein	29	20	1	Yes
16	Chr06	LOC_Os06g01830	473150	473576	Expressed protein	1	0	0	No
17	Chr06	LOC_Os06g01840	477098	479491	Nodulin, putative, expressed	14	8	0	No
18	Chr06	LOC_Os06g01850	479178	481669	Ferredoxin--NADP reductase, chloroplast precursor, putative, expressed	13	10	2	Yes
19	Chr06	LOC_Os06g01860	484709	485308	Expressed protein	2	2	2	Yes
20	Chr06	LOC_Os06g01870	489916	490694	Expressed protein	21	9	0	No
21	Chr06	LOC_Os06g01890	494850	511406	MADS-box transcription factor, putative, expressed	45	18	0	No
22	Chr06	LOC_Os06g01920	511855	512804	Expansin precursor, putative, expressed	3	2	0	No
23	Chr06	LOC_Os06g01934	523053	530057	Homeobox domain containing protein, expressed	47	19	1	Yes
24	Chr06	LOC_Os06g01950	530534	532108	Phosphoglycerate mutase, putative, expressed	19	10	10	Yes
25	Chr06	LOC_Os06g01966	543057	545780	Auxin-induced protein 5NG4, putative, expressed	11	6	0	No
26	Chr06	LOC_Os06g01972	546504	550383	Auxin-induced protein 5NG4, putative, expressed	26	13	3	Yes
27	Chr06	LOC_Os06g01980	550916	555929	AAA family ATPase, putative, expressed	12	9	2	Yes
28	Chr06	LOC_Os06g01990	555518	556547	Phosphoglycolate phosphatase, plasmid, putative, expressed	5	3	2	Yes
29	Chr06	LOC_Os06g02000	564534	567685	Adenylate kinase, putative, expressed	10	6	0	No
30	Chr06	LOC_Os06g02010	573963	574322	Expressed protein	6	6	6	Yes
31	Chr06	LOC_Os06g02019	580665	586450	Cytochrome P450, putative, expressed	35	22	0	No
32	Chr06	LOC_Os06g02028	587543	592229	Eyes absent homolog 4, putative, expressed	15	11	0	No
33	Chr06	LOC_Os06g02040	593557	594233	Late embryogenesis abundant group 1, putative, expressed	5	3	1	Yes
34	Chr06	LOC_Os06g02054	597332	601696	OsFBX180 - F-box domain containing protein, expressed	70	41	3	Yes
35	Chr06	LOC_Os06g02080	613911	614861	Hypothetical protein	15	3	0	No
36	Chr06	LOC_Os06g02090	616414	618864	Expressed protein	20	9	6	Yes
37	Chr06	LOC_Os06g02100	623462	626095	OsFBX181 - F-box domain containing protein, expressed	7	3	1	Yes
38	Chr06	LOC_Os06g02110	626258	628835	OsFBX182 - F-box domain containing protein, expressed	9	5	0	No
39	Chr06	LOC_Os06g02120	629680	633783	PPR repeat domain containing protein, putative, expressed	12	4	2	Yes
40	Chr06	LOC_Os06g02130	634142	640479	G-protein alpha subunit, putative, expressed	31	14	2	Yes
41	Chr06	LOC_Os06g02144	643683	646768	6-phosphogluconate dehydrogenase, decarboxylating, putative, expressed	7	2	0	No
42	Chr06	LOC_Os06g02160	647033	656849	AMP-binding enzyme family protein, expressed	44	23	4	Yes
43	Chr06	LOC_Os06g02170	657277	659073	DNAJ heat shock N-terminal domain-containing protein, putative, expressed	13	7	1	Yes
44	Chr06	LOC_Os06g02180	660148	665406	CSLD2 - cellulose synthase-like family D, expressed	14	7	3	Yes
45	Chr06	LOC_Os06g02190	669560	669829	Expressed protein	1	1	1	Yes
46	Chr06	LOC_Os06g02200	676126	678878	Pentatricopeptide, putative, expressed	9	2	1	Yes
47	Chr06	LOC_Os06g02210	678855	682797	Bark storage protein A precursor, putative, expressed	20	9	0	No
48	Chr06	LOC_Os06g02220	692754	695751	MTA/SAH nucleosidase, putative, expressed	23	5	0	No
49	Chr06	LOC_Os06g02230	696034	698258	B3 DNA binding domain containing protein, expressed	23	9	0	No
50	Chr06	LOC_Os06g02240	699044	702212	RNA recognition motif containing protein, putative, expressed	18	8	0	No
51	Chr06	LOC_Os06g02250	716819	718014	MYB family transcription factor, putative, expressed	5	1	0	No
52	Chr06	LOC_Os06g02260	724962	730613	callose synthase, putative, expressed	23	6	0	No
53	Chr06	LOC_Os06g02270	750408	750845	Expressed protein	9	2	2	Yes
54	Chr06	LOC_Os06g02280	754703	755110	Expressed protein	0	0	0	No
55	Chr06	LOC_Os06g02320	776289	776690	Expressed protein	2	2	1	Yes
56	Chr06	LOC_Os06g02330	777222	779783	Expressed protein	17	14	0	No
57	Chr06	LOC_Os06g02340	779995	782325	OsFBX183 - F-box domain containing protein, expressed	7	4	2	Yes
58	Chr06	LOC_Os06g02350	782721	783179	S-phase kinase-associated protein 1A, putative, expressed	5	1	1	Yes
59	Chr06	LOC_Os06g02360	786863	787613	Skp1 family, dimerisation domain containing protein, expressed	1	0	0	No
60	Chr06	LOC_Os06g02370	796310	800812	Expressed protein	54	5	0	No
61	Chr06	LOC_Os06g02380	811034	816532	T-complex protein, putative, expressed	44	15	1	Yes
62	Chr06	LOC_Os06g02390	819373	820356	ADP-ribosylation factor 1, putative, expressed	2	0	0	No
63	Chr06	LOC_Os06g02400	825521	829063	OsFBO18 - F-box and other domain containing protein, expressed	37	9	5	Yes
64	Chr06	LOC_Os06g02410	828716	830761	Expressed protein	72	17	2	Yes
65	Chr06	LOC_Os06g02420	832537	834915	ATOZI1, putative, expressed	18	4	0	No
66	Chr06	LOC_Os06g02430	835596	839193	Expressed protein	24	5	1	Yes
67	Chr06	LOC_Os06g02440	840884	844185	Expressed protein	28	7	0	No
68	Chr06	LOC_Os06g02450	846526	847133	Expressed protein	30	14	4	Yes
69	Chr06	LOC_Os06g02460	850897	852288	Expressed protein	15	1	0	No
70	Chr06	LOC_Os06g02470	854044	854353	ATOZI1, putative, expressed	5	0	0	No
71	Chr06	LOC_Os06g02480	855810	858004	Expressed protein	10	1	0	No
72	Chr06	LOC_Os06g02490	860905	862569	Acyl CoA binding protein, putative, expressed	16	5	0	No
73	Chr06	LOC_Os06g02500	864273	866968	Superoxide dismutase, chloroplast, putative, expressed	46	23	4	Yes
74	Chr06	LOC_Os06g02510	867364	869824	Ribosomal protein L13, putative, expressed	67	36	0	No
75	Chr06	LOC_Os06g02520	871774	875187	Interacting protein of DMI3, putative, expressed	55	36	11	Yes
76	Chr06	LOC_Os06g02530	875372	876367	Expressed protein	11	4	1	Yes
77	Chr06	LOC_Os06g02540	876842	880535	Expressed protein	40	11	3	Yes
78	Chr06	LOC_Os06g02550	885830	892703	CPuORF21 - conserved peptide uORF-containing transcript, expressed	70	15	0	No
79	Chr06	LOC_Os06g02555	887898	891872	Expressed protein	45	8	0	No
80	Chr06	LOC_Os06g02560	893172	896356	Growth-regulating factor, putative, expressed	31	10	1	Yes
81	Chr06	LOC_Os06g02570	902497	907096	Syntaxin, putative, expressed	42	12	1	Yes
82	Chr06	LOC_Os06g02580	908485	910322	High-affinity nickel-transport family protein, putative, expressed	36	9	1	Yes
83	Chr06	LOC_Os06g02590	913779	921282	DUF1336 domain containing protein, expressed	97	37	0	No
84	Chr06	LOC_Os06g02600	922216	925282	DAG protein, chloroplast precursor, putative, expressed	98	36	0	No
85	Chr06	LOC_Os06g02610	925432	926153	Folic acid binding protein, putative, expressed	10	3	2	Yes
86	Chr06	LOC_Os06g02620	927338	932583	Chaperone protein dnaJ, putative, expressed	210	22	4	Yes
87	Chr06	LOC_Os06g02640	937166	940108	Ripening-related protein precursor, putative, expressed	2	0	0	No
88	Chr06	LOC_Os06g02660	947957	949606	Hypothetical protein	19	6	0	No
89	Chr06	LOC_Os06g02670	952807	953277	Expressed protein	18	2	1	Yes
90	Chr06	LOC_Os06g02680	959781	962221	Expressed protein	7	2	0	No
91	Chr06	LOC_Os06g02690	963220	963905	Expressed protein	0	0	0	No
92	Chr06	LOC_Os06g02710	971745	974332	Expressed protein	5	0	0	No
93	Chr06	LOC_Os06g02730	978316	979809	Aspartic proteinase nepenthesin-2 precursor, putative, expressed	6	0	0	No
94	Chr06	LOC_Os06g02760	1003543	1006229	Expressed protein	2	1	0	No
95	Chr06	LOC_Os06g02770	1010096	1010680	Expressed protein	0	0	0	No
96	Chr06	LOC_Os06g02780	1011584	1014688	Aspartic protease, putative, expressed	74	32	15	Yes
97	Chr06	LOC_Os06g02800	1025098	1025965	Expressed protein	0	0	0	No
98	Chr06	LOC_Os06g02810	1028678	1029719	Expressed protein	0	0	0	No
99	Chr06	LOC_Os06g02830	1039979	1042719	Expressed protein	182	72	47	Yes
100	Chr06	LOC_Os06g02840	1044887	1045486	Expressed protein	1	0	0	No
101	Chr06	LOC_Os06g02850	1046029	1048726	Expressed protein	11	2	2	Yes
102	Chr06	LOC_Os06g02860	1051965	1052605	Expressed protein	6	0	0	No
103	Chr06	LOC_Os06g02870	1053170	1056078	Expressed protein	29	0	0	No
104	Chr06	LOC_Os06g02900	1063522	1066532	Aspartic proteinase nepenthesin-2 precursor, putative, expressed	1	0	0	No
105	Chr06	LOC_Os06g02930	1078047	1079053	Expressed protein	0	0	0	No
106	Chr06	LOC_Os06g02940	1079925	1080932	Expressed protein	2	1	0	No
107	Chr06	LOC_Os06g02960	1090058	1092625	Expressed protein	82	0	0	No
108	Chr06	LOC_Os06g02980	1095472	1096462	ATP synthase F1, epsilon subunit family protein, expressed	0	0	0	No
109	Chr06	LOC_Os06g03020	1110266	1110748	Expressed protein	0	0	0	No
110	Chr06	LOC_Os06g03030	1112539	1113190	Expressed protein	44	0	0	No
111	Chr06	LOC_Os06g03040	1116675	1117331	Expressed protein	34	6	3	Yes
112	Chr06	LOC_Os06g03050	1125350	1127804	Expressed protein	15	6	5	Yes
113	Chr06	LOC_Os06g03059	1129061	1129741	Expressed protein	2	0	0	No
114	Chr06	LOC_Os06g03070	1132267	1132866	Expressed protein	0	0	0	No
115	Chr06	LOC_Os06g03080	1137134	1138970	Aspartic protease, putative, expressed	0	0	0	No
116	Chr06	LOC_Os06g03090	1142380	1143185	Expressed protein	0	0	0	No
117	Chr06	LOC_Os06g03099	1143665	1144634	Expressed protein	10	3	1	Yes
118	Chr06	LOC_Os06g03110	1145638	1146183	Expressed protein	12	3	1	Yes
119	Chr06	LOC_Os06g03120	1153606	1155128	Aspartic proteinase nepenthesin-2 precursor, putative, expressed	13	5	3	Yes
120	Chr06	LOC_Os06g03150	1172581	1175251	Expressed protein	22	1	1	Yes
121	Chr06	LOC_Os06g03160	1180021	1182415	Expressed protein	56	11	2	Yes
122	Chr06	LOC_Os06g03165	1187902	1191011	Expressed protein	1	0	0	No
123	Chr06	LOC_Os06g03180	1194478	1199548	Expressed protein	1	0	0	No
124	Chr06	LOC_Os06g03200	1206453	1208951	Expressed protein	58	11	3	Yes
125	Chr06	LOC_Os06g03210	1209961	1210451	Expressed protein	0	0	0	No
126	Chr06	LOC_Os06g03220	1218464	1219977	Expressed protein	33	2	0	No
127	Chr06	LOC_Os06g03230	1220784	1221326	hypothetical protein	6	0	0	No
128	Chr06	LOC_Os06g03240	1223060	1223644	Expressed protein	23	5	5	Yes
129	Chr06	LOC_Os06g03290	1254270	1254638	Conserved hypothetical protein	0	0	0	No
130	Chr06	LOC_Os06g03330	1274170	1274692	Hypothetical protein	6	3	2	Yes
131	Chr06	LOC_Os06g03380	1289047	1291621	Expressed protein	37	9	5	Yes
132	Chr06	LOC_Os06g03390	1292193	1292906	Expressed protein	21	11	3	Yes
133	Chr06	LOC_Os06g03486	1341456	1344547	Expressed protein	113	78	0	No
134	Chr06	LOC_Os06g03500	1347280	1351183	NBS-LRR disease resistance protein, putative, expressed	158	94	42	Yes
135	Chr06	LOC_Os06g03514	1356118	1359046	Expressed protein	93	27	2	Yes
136	Chr06	LOC_Os06g03520	1361364	1362509	DUF581 domain containing protein, expressed	35	2	0	No
137	Chr06	LOC_Os06g03530	1362999	1367575	Pentatricopeptide, putative, expressed	140	3	0	No
138	Chr06	LOC_Os06g03540	1364906	1369008	Oligopeptide transporter, putative, expressed	102	9	1	Yes
139	Chr06	LOC_Os06g03550	1370306	1370863	Hypothetical protein	32	9	1	Yes
140	Chr06	LOC_Os06g03560	1371828	1375476	Oligopeptide transporter, putative, expressed	43	0	0	No
141	Chr06	LOC_Os06g03570	1377416	1379454	Pentatricopeptide, putative, expressed	19	1	0	No
142	Chr06	LOC_Os06g03580	1383618	1386322	Zinc RING finger protein, putative, expressed	17	3	0	No
143	Chr06	LOC_Os06g03600	1389013	1395804	Transcriptional corepressor SEUSS, putative, expressed	71	10	2	Yes
144	Chr06	LOC_Os06g03610	1397921	1400968	TKL_IRAK_CrRLK1L-1.13 - The CrRLK1L-1 subfamily has homology to the CrRLK1L homolog, expressed	15	1	1	Yes
145	Chr06	LOC_Os06g03620	1401861	1402151	Expressed protein	0	0	0	No
146	Chr06	LOC_Os06g03630	1405687	1406607	Expressed protein	15	4	0	No
147	Chr06	LOC_Os06g03640	1414221	1416618	BAG domain containing protein, expressed	19	2	0	No
148	Chr06	LOC_Os06g03650	1421576	1421818	Expressed protein	11	4	3	Yes
149	Chr06	LOC_Os06g03660	1423797	1427678	Peroxisomal biogenesis factor 11, putative, expressed	71	8	3	Yes
150	Chr06	LOC_Os06g03670	1434731	1435857	Dehydration-responsive element-binding protein, putative, expressed	14	4	1	Yes
151	Chr06	LOC_Os06g03676	1438381	1445163	CAMK_CAMK_like.6 - CAMK includes calcium/calmodulin depedent protein kinases, expressed	85	16	4	Yes
152	Chr06	LOC_Os06g03682	1445507	1448681	Calcium-dependent protein kinase isoform AK1, putative, expressed	39	7	2	Yes
153	Chr06	LOC_Os06g03690	1455368	1458610	RNA recognition motif containing protein, putative, expressed	42	4	0	No
154	Chr06	LOC_Os06g03700	1459192	1464339	Oligopeptide transporter, putative, expressed	66	6	0	No
155	Chr06	LOC_Os06g03710	1465499	1468600	DELLA protein SLR1, putative, expressed	16	4	1	Yes
156	Chr06	LOC_Os06g03720	1470865	1472141	Ribonucleoside-diphosphate reductase small chain, putative, expressed	12	1	0	No
157	Chr06	LOC_Os06g03740	1476239	1477236	Folic acid binding protein, putative, expressed	2	0	0	No
158	Chr06	LOC_Os06g03750	1478931	1485780	Dehydration response related protein, putative, expressed	121	25	1	Yes
159	Chr06	LOC_Os06g03760	1485905	1490558	LMBR1 integral membrane protein, putative, expressed	45	4	0	No
160	Chr06	LOC_Os06g03770	1492883	1502597	ABC transporter, ATP-binding protein, putative, expressed	106	10	0	No
161	Chr06	LOC_Os06g03780	1504211	1512122	NUC153 domain containing protein, expressed	82	3	0	No
162	Chr06	LOC_Os06g03790	1512795	1516434	39S ribosomal protein L47, mitochondrial precursor, putative, expressed	46	9	0	No
163	Chr06	LOC_Os06g03800	1520743	1526081	Pollen ankyrin, putative, expressed	51	10	0	No
164	Chr06	LOC_Os06g03810	1526536	1527625	Expressed protein	9	3	0	No
165	Chr06	LOC_Os06g03820	1530110	1531686	Expressed protein	11	2	0	No
166	Chr06	LOC_Os06g03830	1539028	1542212	Retinol dehydrogenase, putative, expressed	57	7	0	No
167	Chr06	LOC_Os06g03840	1544044	1546216	H-BTB4 - Bric-a-Brac, Tramtrack, Broad Complex BTB domain with H family conserved sequence, expressed	26	5	2	Yes
168	Chr06	LOC_Os06g03850	1547059	1550642	Impaired sucrose induction 1, putative, expressed	56	9	2	Yes
169	Chr06	LOC_Os06g03860	1554861	1561163	Uncharacterized membrane protein, putative, expressed	88	7	0	No
170	Chr06	LOC_Os06g03880	1564910	1565191	Expressed protein	16	0	0	No
171	Chr06	LOC_Os06g03890	1565577	1566225	Alpha-L-fucosidase 3 precursor, putative, expressed	15	0	0	No
172	Chr06	LOC_Os06g03900	1572422	1574148	Esterase precursor, putative, expressed	78	0	0	No
173	Chr06	LOC_Os06g03910	1574484	1577176	Hydrolase, NUDIX family, domain containing protein, expressed	113	0	0	No
174	Chr06	LOC_Os06g03920	1580237	1581872	Expressed protein	34	0	0	No
175	Chr06	LOC_Os06g03930	1581991	1585822	Cytochrome P450 86A1, putative, expressed	37	0	0	No
176	Chr06	LOC_Os06g03940	1588473	1596159	Spastin, putative, expressed	77	0	0	No
177	Chr06	LOC_Os06g03960	1599328	1601780	Expressed protein	29	0	0	No
178	Chr06	LOC_Os06g03970	1605460	1612409	Receptor-like protein kinase 5 precursor, putative, expressed	52	0	0	No
179	Chr06	LOC_Os06g03980	1613664	1620183	Expressed protein	52	2	0	No
180	Chr06	LOC_Os06g03990	1629717	1633629	Aminotransferase, classes I and II, domain containing protein, expressed	14	0	0	No
181	Chr06	LOC_Os06g04000	1635096	1636029	Peptidyl-prolyl cis-trans isomerase, putative, expressed	4	0	0	No
182	Chr06	LOC_Os06g04010	1636524	1640860	GAGA-binding protein, putative, expressed	28	0	0	No
183	Chr06	LOC_Os06g04020	1642214	1643800	Histone H1, putative, expressed	11	0	0	No
184	Chr06	LOC_Os06g04030	1645414	1646326	Histone H3, putative, expressed	11	0	0	No
185	Chr06	LOC_Os06g04040	1648595	1654300	WD domain, G-beta repeat domain containing protein, expressed	31	0	0	No
186	Chr06	LOC_Os06g04060	1667929	1670634	Expressed protein	16	0	0	No
187	Chr06	LOC_Os06g04070	1674045	1677406	Pyridoxal-dependent decarboxylase protein, putative, expressed	8	0	0	No
188	Chr06	LOC_Os06g04080	1691885	1694140	Glycosyl hydrolases family 17, putative, expressed	13	1	1	Yes
189	Chr06	LOC_Os06g04090	1699371	1702859	No apical meristem protein, putative, expressed	13	0	0	No
190	Chr06	LOC_Os06g04100	1710905	1713528	Conserved hypothetical protein	0	0	0	No
191	Chr06	LOC_Os06g04120	1723575	1725392	Hypothetical protein	4	0	0	No
192	Chr06	LOC_Os06g04130	1728003	1729996	Lung seven transmembrane domain containing protein, putative, expressed	18	0	0	No
193	Chr06	LOC_Os06g04140	1731813	1732565	Expressed protein	5	0	0	No
194	Chr06	LOC_Os06g04150	1733935	1735135	Magnesium-protoporphyrin O-methyltransferase, putative, expressed	8	0	0	No
195	Chr06	LOC_Os06g04169	1736723	1742581	Hydrolase, alpha/beta fold family domain containing protein, expressed	39	1	0	No
196	Chr06	LOC_Os06g04190	1758960	1760884	Rad1, putative, expressed	24	0	0	No
197	Chr06	LOC_Os06g04195	1761433	1762875	Expressed protein	0	0	0	No
198	Chr06	LOC_Os06g04200	1765622	1770656	Starch synthase, putative, expressed	45	2	0	No
199	Chr06	LOC_Os06g04210	1776869	1777165	Expressed protein	2	0	0	No
200	Chr06	LOC_Os06g04220	1780472	1781052	Expressed protein	9	0	0	No
201	Chr06	LOC_Os06g04230	1784311	1784827	Expressed protein	3	0	0	No
202	Chr06	LOC_Os06g04240	1785159	1785889	Expressed protein	3	0	0	No
203	Chr06	LOC_Os06g04250	1789836	1791394	Phosphate-induced protein 1 conserved region domain containing protein, expressed	5	0	0	No
204	Chr06	LOC_Os06g04270	1808766	1812362	Transketolase, chloroplast precursor, putative, expressed	2	0	0	No
205	Chr06	LOC_Os06g04280	1816175	1819804	3-phosphoshikimate 1-carboxyvinyltransferase, chloroplast precursor, putative, expressed	4	0	0	No
206	Chr06	LOC_Os06g04290	1820084	1822078	S10/S20 domain containing ribosomal protein, putative, expressed	1	0	0	No
207	Chr06	LOC_Os06g04300	1822766	1826383	TRNA 2-phosphotransferase 1, putative, expressed	5	4	0	No
208	Chr06	LOC_Os06g04310	1828169	1831736	Expressed protein	23	4	0	No
209	Chr06	LOC_Os06g04330	1838557	1842840	Expressed protein	8	2	0	No
210	Chr06	LOC_Os06g04340	1844953	1848753	Expressed protein	11	3	0	No
211	Chr06	LOC_Os06g04350	1849923	1853898	Expressed protein	68	65	6	Yes
212	Chr06	LOC_Os06g04360	1856820	1861053	Expressed protein	79	65	6	Yes
213	Chr06	LOC_Os06g04370	1864515	1868211	Expressed protein	44	24	4	Yes
214	Chr06	LOC_Os06g04380	1872634	1875911	Aminomethyltransferase, putative, expressed	17	13	0	No
215	Chr06	LOC_Os06g04390	1876599	1880339	Expressed protein	26	17	0	No
216	Chr06	LOC_Os06g04399	1880536	1891111	Hypersensitive-induced reaction protein 4, putative, expressed	2	0	0	No
217	Chr06	LOC_Os06g04410	1891151	1892188	Expressed protein	7	2	1	Yes
218	Chr06	LOC_Os06g04420	1893929	1894306	Lipoxygenase 4, putative	7	5	4	Yes
219	Chr06	LOC_Os06g04430	1897433	1897852	Expressed protein	0	0	0	No
220	Chr06	LOC_Os06g04440	1899594	1900625	Expressed protein	6	4	4	Yes
221	Chr06	LOC_Os06g04450	1900866	1909008	Sec1 family transport protein, putative, expressed	16	3	1	Yes
222	Chr06	LOC_Os06g04460	1909663	1913030	Hypersensitive-induced response protein, putative, expressed	16	6	0	No
223	Chr06	LOC_Os06g04470	1914141	1918055	Expressed protein	11	6	2	Yes
224	Chr06	LOC_Os06g04480	1922429	1923594	Expressed protein	20	14	1	Yes
225	Chr06	LOC_Os06g04490	1924873	1925298	Expressed protein	10	7	3	Yes
226	Chr06	LOC_Os06g04500	1927256	1930883	Cornichon protein, putative, expressed	31	14	0	No
227	Chr06	LOC_Os06g04510	1931296	1936380	Enolase, putative, expressed	50	24	0	No
228	Chr06	LOC_Os06g04520	1937857	1948678	Expressed protein	53	13	2	Yes
229	Chr06	LOC_Os06g04530	1949424	1953325	OsClp9 - Putative Clp protease homologue, expressed	29	8	1	Yes
230	Chr06	LOC_Os06g04540	1962246	1963580	DNA binding protein, putative, expressed	9	3	0	No
231	Chr06	LOC_Os06g04550	1968625	1971806	Expressed protein	65	27	5	Yes
232	Chr06	LOC_Os06g04560	1973529	1983163	Kinesin motor domain containing protein, expressed	41	15	0	No
233	Chr06	LOC_Os06g04570	1987291	1988386	Expressed protein	19	10	2	Yes
234	Chr06	LOC_Os06g04580	1990029	1993736	Transcription factor TFIIF, putative, expressed	16	5	0	No
235	Chr06	LOC_Os06g04590	2000167	2000569	OsSAUR24 - Auxin-responsive SAUR gene family member, expressed	0	0	0	No
236	Chr06	LOC_Os06g04600	2000610	2009076	Brix domain containing protein, putative, expressed	33	13	0	No
237	Chr06	LOC_Os06g04610	2009996	2015659	Ribosome-binding factor A, chloroplast precursor, putative, expressed	19	11	1	Yes
238	Chr06	LOC_Os06g04620	2017778	2019458	GDP-mannose 4,6 dehydratase 2, putative, expressed	2	0	0	No
239	Chr06	LOC_Os06g04630	2021816	2022419	Expressed protein	4	2	1	Yes
240	Chr06	LOC_Os06g04640	2023357	2028656	Bromodomain domain containing protein, expressed	19	9	0	No
					Total	6765	1918	355
TNS-Total number of SNPs; PSAP-Polymorphic SNPs among parents; NSS-Non-synonymous SNPs; PCG-Possible candidate gene

## Sheet: qAsR8.1
Table S2-f : No.of genes and SNPs identified in the qAsR8.1region
S.No	Chromosome	Locus	Start (bp)	End (bp)	Annotation	TNS	PSAP	NSS	PCG
1	Chr08	LOC_Os08g10080	5846863	5850647	Apical meristem protein, putative, expressed	39	14	0	No
2	Chr08	LOC_Os08g10090	5858400	5859558	Expressed protein	37	12	4	Yes
3	Chr08	LOC_Os08g10100	5864931	5865851	Expressed protein	6	3	0	No
4	Chr08	LOC_Os08g10110	5867459	5868965	hypothetical protein	0	0	0	No
5	Chr08	LOC_Os08g10130	5878083	5879812	Expressed protein	0	0	0	No
6	Chr08	LOC_Os08g10150	5884635	5894289	SHR5-receptor-like kinase, putative, expressed	0	0	0	No
7	Chr08	LOC_Os08g10210	5921778	5923109	Hypothetical protein	0	0	0	No
8	Chr08	LOC_Os08g10240	5939531	5940913	Expressed protein	0	0	0	No
9	Chr08	LOC_Os08g10250	5951164	5958762	SHR5-receptor-like kinase, putative, expressed	194	5	0	No
10	Chr08	LOC_Os08g10260	5964410	5967847	NBS-LRR disease resistance protein, putative, expressed	77	17	4	Yes
11	Chr08	LOC_Os08g10270	5970430	5973794	Expressed protein	98	23	0	No
12	Chr08	LOC_Os08g10280	5975989	5976294	Expressed protein	5	0	0	No
13	Chr08	LOC_Os08g10290	5980928	5988963	SHR5-receptor-like kinase, putative, expressed	259	18	3	Yes
14	Chr08	LOC_Os08g10300	5998021	6005220	SHR5-receptor-like kinase, putative, expressed	51	8	2	Yes
15	Chr08	LOC_Os08g10304	6006493	6007074	Expressed protein	27	1	0	No
16	Chr08	LOC_Os08g10310	6015745	6023280	SHR5-receptor-like kinase, putative, expressed	67	14	2	Yes
17	Chr08	LOC_Os08g10320	6032171	6039181	SHR5-receptor-like kinase, putative, expressed	148	22	3	Yes
18	Chr08	LOC_Os08g10330	6040526	6048616	SHR5-receptor-like kinase, putative, expressed	194	42	3	Yes
19	Chr08	LOC_Os08g10340	6055587	6059017	OsFBX278 - F-box domain containing protein, expressed	68	8	2	Yes
20	Chr08	LOC_Os08g10350	6062772	6065393	Integral membrane family protein, putative, expressed	27	2	1	Yes
21	Chr08	LOC_Os08g10380	6085435	6086181	Expressed protein	67	22	14	Yes
22	Chr08	LOC_Os08g10400	6102973	6105398	Expressed protein	29	8	3	Yes
23	Chr08	LOC_Os08g10410	6112375	6115664	Expressed protein	34	5	0	No
24	Chr08	LOC_Os08g10420	6121818	6123641	transferase family domain containing protein, expressed	0	0	0	No
25	Chr08	LOC_Os08g10430	6127418	6131390	NBS-LRR disease resistance protein, putative, expressed	25	4	2	Yes
26	Chr08	LOC_Os08g10440	6137622	6141505	NBS-LRR disease resistance protein, putative, expressed	160	54	38	Yes
27	Chr08	LOC_Os08g10450	6142125	6144418	Nucleoside transporter, putative, expressed	43	34	4	Yes
28	Chr08	LOC_Os08g10470	6155162	6157815	Histone-lysine N-methyltransferase ASHR2, putative, expressed	97	74	3	Yes
29	Chr08	LOC_Os08g10480	6160016	6161146	Heavy metal-associated domain containing protein, expressed	44	3	0	No
30	Chr08	LOC_Os08g10490	6161997	6163201	Heavy metal-associated domain containing protein, expressed(HMA)	48	8	3	Yes
31	Chr08	LOC_Os08g10500	6168469	6169041	Expressed protein	7	0	0	No
32	Chr08	LOC_Os08g10510	6170078	6175798	Aminotransferase, putative, expressed	141	104	4	Yes
33	Chr08	LOC_Os08g10520	6177863	6179017	Expressed protein	0	0	0	No
34	Chr08	LOC_Os08g10530	6181131	6181757	Expressed protein	39	19	12	Yes
35	Chr08	LOC_Os08g10550	6205946	6211529	Potassium transporter, putative, expressed	75	20	0	No
36	Chr08	LOC_Os08g10560	6212073	6218275	Histone-like transcription factor and archaeal histone family protein, expressed	183	52	12	Yes
37	Chr08	LOC_Os08g10570	6218686	6224053	Bifunctional purine biosynthesis protein purH, putative, expressed	55	16	1	Yes
38	Chr08	LOC_Os08g10580	6226272	6231302	Expressed protein	47	14	4	Yes
39	Chr08	LOC_Os08g10590	6232067	6234133	Expressed protein	12	4	3	Yes
40	Chr08	LOC_Os08g10600	6237449	6242123	UTP--glucose-1-phosphate uridylyltransferase, putative, expressed	34	12	0	No
41	Chr08	LOC_Os08g10604	6242159	6243723	Pectinesterase, putative, expressed	15	6	3	Yes
42	Chr08	LOC_Os08g10608	6243947	6247147	Ribosomal protein S17, putative, expressed	30	14	0	No
43	Chr08	LOC_Os08g10612	6251353	6252206	Expressed protein	40	19	6	Yes
44	Chr08	LOC_Os08g10620	6255910	6258099	Expressed protein	33	14	3	Yes
45	Chr08	LOC_Os08g10630	6267823	6270905	Metal cation transporter, putative, expressed	24	6	2	Yes
46	Chr08	LOC_Os08g10649	6272214	6280922	GTPase of unknown function domain containing protein, putative, expressed	80	39	0	No
47	Chr08	LOC_Os08g10670	6281094	6286672	Expressed protein	102	17	7	Yes
					Total	2761	757	148
TNS-Total number of SNPs; PSAP-Polymorphic SNPs among parents; NSS-Non-synonymous SNPs; PCG-Possible candidate gene

## Sheet: qAsR8.2
Table S2-g : No.of genes and SNPs identified in the qAsR8.2 region
S.No	Chromosome	Locus	Start	End	Annotation	TNS	PSAP	NSS	PCG
1	Chr08	LOC_Os08g13030	7740373	7741464	MBTB21 - Bric-a-Brac, Tramtrack, Broad Complex BTB domain with Meprin and TRAF Homology MATH domain, expressed	30	5	3	Yes
2	Chr08	LOC_Os08g13040	7744378	7744737	hypothetical protein	4	0	0	No
3	Chr08	LOC_Os08g13050	7746105	7746864	hypothetical protein	31	6	2	Yes
4	Chr08	LOC_Os08g13060	7756666	7758169	MBTB22 - Bric-a-Brac, Tramtrack, Broad Complex BTB domain with Meprin and TRAF Homology MATH domain, expressed	44	37	10	Yes
5	Chr08	LOC_Os08g13070	7760520	7762242	MBTB23 - Bric-a-Brac, Tramtrack, Broad Complex BTB domain with Meprin and TRAF Homology MATH domain, expressed	31	16	2	Yes
6	Chr08	LOC_Os08g13090	7777850	7778889	BTB/POZ domain containing protein, expressed	47	23	6	Yes
7	Chr08	LOC_Os08g13100	7780974	7782426	expressed protein	14	8	5	Yes
8	Chr08	LOC_Os08g13110	7783342	7783842	hypothetical protein	20	17	4	Yes
9	Chr08	LOC_Os08g13130	7798225	7803076	expressed protein	336	210	28	Yes
10	Chr08	LOC_Os08g13140	7808557	7809009	hypothetical protein	5	2	1	Yes
11	Chr08	LOC_Os08g13160	7819976	7820648	hypothetical protein	23	7	0	No
12	Chr08	LOC_Os08g13180	7834796	7835950	MBTB24 - Bric-a-Brac, Tramtrack, Broad Complex BTB domain with Meprin and TRAF Homology MATH domain, expressed	23	7	5	Yes
13	Chr08	LOC_Os08g13210	7855089	7857720	expressed protein	43	9	2	Yes
14	Chr08	LOC_Os08g13219	7861051	7861721	expressed protein	18	3	1	Yes
15	Chr08	LOC_Os08g13230	7864289	7864765	expressed protein	7	2	1	Yes
16	Chr08	LOC_Os08g13250	7879229	7881677	speckle-type POZ protein, putative, expressed	62	11	3	Yes
17	Chr08	LOC_Os08g13270	7892281	7894462	expressed protein	40	17	2	Yes
18	Chr08	LOC_Os08g13280	7894933	7895908	expressed protein	12	9	2	Yes
19	Chr08	LOC_Os08g13310	7908241	7909012	expressed protein	8	5	2	Yes
20	Chr08	LOC_Os08g13320	7911799	7916504	expressed protein	53	35	3	Yes
21	Chr08	LOC_Os08g13350	7939705	7944485	expressed protein	36	6	0	No
22	Chr08	LOC_Os08g13360	7946528	7951938	kelch repeat protein, putative, expressed	58	12	0	No
23	Chr08	LOC_Os08g13380	7956281	7957021	expressed protein	22	12	7	Yes
24	Chr08	LOC_Os08g13390	7964011	7968546	expressed protein	36	15	1	Yes
25	Chr08	LOC_Os08g13400	7972930	7973175	expressed protein	2	0	0	No
26	Chr08	LOC_Os08g13420	7982559	7985538	S-domain receptor-like protein kinase, putative, expressed	25	5	4	Yes
27	Chr08	LOC_Os08g13430	7991097	7993729	expressed protein	75	28	3	Yes
28	Chr08	LOC_Os08g13440	7994392	7995717	cupin domain containing protein, expressed	22	7	0	No
29	Chr08	LOC_Os08g13450	8007172	8007615	expressed protein	0	0	0	No
30	Chr08	LOC_Os08g13460	8011707	8014346	expressed protein	82	13	0	No
31	Chr08	LOC_Os08g13469	8018574	8021718	expressed protein	75	25	0	No
32	Chr08	LOC_Os08g13480	8023047	8023493	expressed protein	26	8	7	Yes
33	Chr08	LOC_Os08g13490	8027856	8030083	expressed protein	42	11	0	No
34	Chr08	LOC_Os08g13530	8046961	8047819	hypothetical protein	36	16	5	Yes
35	Chr08	LOC_Os08g13570	8061312	8063491	exo70 exocyst complex subunit family protein, putative, expressed	44	11	1	Yes
36	Chr08	LOC_Os08g13630	8104902	8107543	expressed protein	30	11	4	Yes
37	Chr08	LOC_Os08g13640	8108000	8116144	ankyrin, putative, expressed	236	38	2	Yes
38	Chr08	LOC_Os08g13650	8119670	8123230	expressed protein	165	47	10	Yes
39	Chr08	LOC_Os08g13670	8135846	8136846	expressed protein	52	5	0	No
40	Chr08	LOC_Os08g13680	8147276	8148687	expressed protein	41	3	1	Yes
41	Chr08	LOC_Os08g13690	8153369	8155981	60S ribosomal protein L7, putative, expressed	25	5	0	No
42	Chr08	LOC_Os08g13699	8159951	8162760	expressed protein	34	19	2	Yes
43	Chr08	LOC_Os08g13730	8189114	8190087	expressed protein	9	4	2	Yes
44	Chr08	LOC_Os08g13740	8191426	8192253	expressed protein	14	5	3	Yes
45	Chr08	LOC_Os08g13770	8209307	8209971	expressed protein	0	0	0	No
46	Chr08	LOC_Os08g13780	8216427	8219047	U-box domain-containing protein, putative, expressed	29	20	5	Yes
47	Chr08	LOC_Os08g13790	8220275	8220757	expressed protein	10	4	3	Yes
48	Chr08	LOC_Os08g13795	8224155	8224982	expressed protein	3	1	0	No
49	Chr08	LOC_Os08g13800	8230111	8236739	NB-ARC domain containing protein, expressed	218	23	0	No
50	Chr08	LOC_Os08g13840	8258454	8259597	WRKY25, expressed	17	12	4	Yes
51	Chr08	LOC_Os08g13850	8269508	8269849	conserved hypothetical protein	0	0	0	No
52	Chr08	LOC_Os08g13870	8282962	8285334	S-locus lectin protein kinase family protein, putative, expressed	10	2	2	Yes
53	Chr08	LOC_Os08g13880	8290270	8308664	expressed protein	387	163	12	Yes
54	Chr08	LOC_Os08g13890	8297234	8299645	exonuclease, putative, expressed	63	26	0	No
55	Chr08	LOC_Os08g13900	8300959	8302146	expressed protein	27	10	3	Yes
56	Chr08	LOC_Os08g13905	8303870	8307351	expressed protein	44	29	2	Yes
57	Chr08	LOC_Os08g13910	8307778	8311538	expressed protein	143	54	11	Yes
58	Chr08	LOC_Os08g13920	8327866	8329399	glycosyl hydrolases family 16, putative, expressed	21	3	1	Yes
59	Chr08	LOC_Os08g13930	8342181	8346667	mannose-1-phosphate guanyltransferase, putative, expressed	48	18	0	No
60	Chr08	LOC_Os08g13940	8348453	8348956	expressed protein	0	0	0	No
61	Chr08	LOC_Os08g13980	8384570	8385799	glycosyl hydrolases family 16, putative, expressed	12	10	2	Yes
					Total	3070	1110	179
TNS-Total number of SNPs; PSAP-Polymorphic SNPs among parents; NSS-Non-synonymous SNPs; PCG-Possible candidate gene

## Sheet: qAsS9.1
Table S2-h : No.of genes and SNPs identified in the qAsS9.1 region
S.No	Chromosome	Locus	Start	End	Annotation	TNS	PSAP	NSS	PCG
1	Chr09	LOC_Os09g30210	18387472	18391685	expressed protein	26	20	5	Yes
2	Chr09	LOC_Os09g30220	18391869	18397839	disease resistance protein RPM1, putative, expressed	24	2	1	Yes
3	Chr09	LOC_Os09g30230	18402208	18404264	disease resistance protein RPM1, putative, expressed	8	0	0	No
4	Chr09	LOC_Os09g30240	18411578	18413165	phosphofructokinase, putative, expressed	7	1	0	No
5	Chr09	LOC_Os09g30250	18414043	18422769	OsSub58 - Putative Subtilisin homologue, expressed	75	8	1	Yes
6	Chr09	LOC_Os09g30260	18427052	18428083	expressed protein	8	0	0	no
7	Chr09	LOC_Os09g30280	18441076	18445160	glycosyl transferase 8 domain containing protein, putative, expressed	19	1	0	no
8	Chr09	LOC_Os09g30290	18445818	18446204	expressed protein	2	0	0	no
9	Chr09	LOC_Os09g30300	18448445	18448717	expressed protein	0	0	0	no
10	Chr09	LOC_Os09g30310	18451702	18452295	core histone H2A/H2B/H3/H4, putative, expressed	0	0	0	no
11	Chr09	LOC_Os09g30320	18456839	18458655	BURP domain containing protein, expressed	14	2	0	no
12	Chr09	LOC_Os09g30330	18464949	18468652	phosphatidylinositol transfer, putative, expressed	8	3	1	Yes
13	Chr09	LOC_Os09g30340	18469702	18471297	photosystem I reaction center subunit, chloroplast precursor, putative, expressed	2	2	0	No
14	Chr09	LOC_Os09g30350	18469702	18474199	expressed protein	12	7	1	Yes
15	Chr09	LOC_Os09g30360	18474987	18476381	caffeoyl-CoA O-methyltransferase, putative, expressed	1	0	0	No
16	Chr09	LOC_Os09g30380	18491726	18495140	AP005392-AK108636 - NBS/LRR genes that are S-rich,divergent TIR, divergent NBS, expressed	6	0	0	No
17	Chr09	LOC_Os09g30390	18495826	18496404	expressed protein	0	0	0	No
18	Chr09	LOC_Os09g30400	18496949	18501264	WRKY90, expressed	9	2	1	Yes
19	Chr09	LOC_Os09g30410	18508370	18510789	expressed protein	10	5	1	Yes
20	Chr09	LOC_Os09g30411	18511782	18514353	UBX domain-containing protein, putative, expressed	18	10	3	Yes
21	Chr09	LOC_Os09g30412	18514572	18518316	heat shock protein, putative, expressed	18	8	1	Yes
22	Chr09	LOC_Os09g30414	18521580	18524733	aspartic proteinase nepenthesin-2 precursor, putative, expressed	0	0	0	No
23	Chr09	LOC_Os09g30438	18533843	18536194	expressed protein	3	1	0	No
24	Chr09	LOC_Os09g30418	18535746	18541109	heat shock protein, putative, expressed	3	1	0	No
25	Chr09	LOC_Os09g30442	18542176	18542542	expressed protein	8	3	3	Yes
26	Chr09	LOC_Os09g30446	18543826	18549134	transporter, monovalent cation:proton antiporter-2 family, putative, expressed	16	9	0	No
27	Chr09	LOC_Os09g30454	18550671	18553901	OsWAK87 - OsWAK receptor-like protein kinase, expressed	35	22	2	Yes
28	Chr09	LOC_Os09g30458	18558402	18563784	subtilisin-like protease, putative, expressed	57	29	4	Yes
29	Chr09	LOC_Os09g30462	18564834	18565737	expressed protein	1	0	0	No
30	Chr09	LOC_Os09g30466	18565965	18569125	nuclear ribonuclease Z, putative, expressed	9	6	0	No
31	Chr09	LOC_Os09g30474	18569419	18574041	BPI/LBP family protein At3g20270 precursor, putative, expressed	14	8	0	No
32	Chr09	LOC_Os09g30478	18576959	18581280	expressed protein	9	6	1	Yes
33	Chr09	LOC_Os09g30486	18611277	18613150	fasciclin domain containing protein, expressed	0	0	0	No
34	Chr09	LOC_Os09g30490	18618052	18618801	EF hand family protein, expressed	6	1	0	No
35	Chr09	LOC_Os09g30498	18634083	18635911	expressed protein	0	0	0	No
36	Chr09	LOC_Os09g30506	18641600	18642309	EF hand family protein, expressed	2	0	0	No
37	Chr09	LOC_Os09g30510	18642411	18643998	glucosyl transferase, putative, expressed	16	5	1	Yes
38	Chr09	LOC_Os09g30980	18657385	18659177	UDP-glucoronosyl and UDP-glucosyl transferase domain containing protein, expressed	14	6	2	Yes
39	Chr09	LOC_Os09g30990	18660142	18660781	expressed protein	10	6	1	Yes
40	Chr09	LOC_Os09g31000	18662882	18663721	EF hand family protein, expressed	6	1	0	No
41	Chr09	LOC_Os09g31019	18664104	18665946	ubiquitin fusion protein, putative, expressed	17	10	0	No
42	Chr09	LOC_Os09g31025	18667420	18668252	EF hand family protein, expressed	3	1	0	No
43	Chr09	LOC_Os09g31031	18669317	18671727	ubiquitin family protein, putative, expressed	12	2	0	No
44	Chr09	LOC_Os09g31040	18672137	18673106	EF hand family protein, putative, expressed	7	0	0	No
45	Chr09	LOC_Os09g31050	18673330	18674857	cytosolic phospholipase A2 beta, putative, expressed	5	1	0	No
46	Chr09	LOC_Os09g31060	18675179	18676342	expressed protein	3	2	1	Yes
47	Chr09	LOC_Os09g31080	18685679	18686940	induced stolen tip protein TUB8, putative, expressed	6	4	1	Yes
48	Chr09	LOC_Os09g31100	18699446	18701932	expressed protein	41	16	4	Yes
49	Chr09	LOC_Os09g31120	18707883	18710315	pirin, putative, expressed	7	4	0	No
50	Chr09	LOC_Os09g31130	18715286	18718864	citrate transporter, putative, expressed	3	3	0	No
51	Chr09	LOC_Os09g31140	18735015	18739476	ZOS9-16 - C2H2 zinc finger protein, expressed	7	2	0	No
52	Chr09	LOC_Os09g31160	18740532	18744004	glutamate receptor precursor, putative, expressed	13	11	1	Yes
53	Chr09	LOC_Os09g31170	18749301	18752790	expressed protein	38	26	0	No
54	Chr09	LOC_Os09g31180	18751895	18754232	ribosomal protein L6, putative, expressed	3	2	0	No
55	Chr09	LOC_Os09g31190	18754630	18755187	slowmo homolog, putative, expressed	3	3	0	No
56	Chr09	LOC_Os09g31200	18760704	18761836	AN1-like zinc finger domain containing protein, expressed	2	0	0	No
57	Chr09	LOC_Os09g31210	18769773	18771506	AGC_PVPK_like_CDK8.1 - ACG kinases include homologs to PKA, PKG and PKC, expressed	4	1	0	No
58	Chr09	LOC_Os09g31220	18779539	18782063	expressed protein	9	2	1	Yes
59	Chr09	LOC_Os09g31230	18782720	18788014	expressed protein	17	6	0	No
60	Chr09	LOC_Os09g31260	18799238	18800124	expressed protein	1	1	0	No
61	Chr09	LOC_Os09g31270	18801144	18803450	polygalacturonase, putative, expressed	5	1	0	No
62	Chr09	LOC_Os09g31280	18805788	18808749	OTU-like cysteine protease family protein, putative, expressed	2	1	0	No
63	Chr09	LOC_Os09g31290	18811700	18812891	expressed protein	3	1	1	Yes
64	Chr09	LOC_Os09g31300	18814008	18817017	helix-loop-helix DNA-binding domain containing protein, expressed	12	6	0	No
65	Chr09	LOC_Os09g31310	18825515	18826262	acetyltransferase, GNAT family, putative, expressed	1	0	0	No
66	Chr09	LOC_Os09g31330	18837405	18838157	hypothetical protein	9	3	0	No
67	Chr09	LOC_Os09g31340	18840526	18841120	hypothetical protein	6	2	0	No
68	Chr09	LOC_Os09g31350	18845066	18848443	expressed protein	15	11	2	Yes
69	Chr09	LOC_Os09g31360	18849755	18853448	expressed protein	13	10	1	Yes
70	Chr09	LOC_Os09g31370	18852327	18855646	expressed protein	17	10	2	Yes
71	Chr09	LOC_Os09g31380	18863285	18867497	jmjC domain-containing protein 5, putative, expressed	23	13	0	No
72	Chr09	LOC_Os09g31390	18868402	18877573	transcription factor, putative, expressed	65	29	0	No
73	Chr09	LOC_Os09g31400	18882545	18886387	ethylene-insensitive 3, putative, expressed	20	6	2	Yes
74	Chr09	LOC_Os09g31410	18889721	18893801	Os9bglu29 - beta-glucosidase homologue, similar to Os4bglu12 exoglucanase, expressed	22	11	0	No
75	Chr09	LOC_Os09g31420	18902783	18903564	Leucine rich repeat N-terminal domain containing protein, putative, expressed	18	10	4	Yes
76	Chr09	LOC_Os09g31430	18905324	18908427	Os9bglu30 - beta-glucosidase, similar to Os4bglu12 exoglucanase, expressed	18	5	2	Yes
77	Chr09	LOC_Os09g31434	18917298	18918041	expressed protein	6	3	3	Yes
78	Chr09	LOC_Os09g31438	18918260	18921656	OsSPL17 - SBP-box gene family member, expressed	18	3	0	No
79	Chr09	LOC_Os09g31442	18937373	18938979	expressed protein	19	10	3	Yes
80	Chr09	LOC_Os09g31446	18944402	18946190	expressed protein	5	0	0	No
81	Chr09	LOC_Os09g31450	18950084	18951277	polygalacturonase inhibitor 1 precursor, putative, expressed	7	2	0	No
82	Chr09	LOC_Os09g31454	18953621	18956664	MYB family transcription factor, putative, expressed	23	14	3	Yes
83	Chr09	LOC_Os09g31458	18957647	18959390	expressed protein	6	3	1	Yes
84	Chr09	LOC_Os09g31462	18960794	18961195	expressed protein	1	1	1	Yes
85	Chr09	LOC_Os09g31466	18962060	18963967	expressed protein	1	1	0	No
86	Chr09	LOC_Os09g31470	18964580	18968444	AT hook motif domain containing protein, expressed	16	2	1	Yes
87	Chr09	LOC_Os09g31478	18978136	18983481	auxin efflux carrier component, putative, expressed	17	7	1	Yes
88	Chr09	LOC_Os09g31482	18985507	18987209	splicing factor U2AF, putative, expressed	4	0	0	No
89	Chr09	LOC_Os09g31486	18987942	18991156	DnaK family protein, putative, expressed	16	6	2	Yes
90	Chr09	LOC_Os09g31490	18994539	18998420	reductase, putative, expressed	34	6	1	Yes
91	Chr09	LOC_Os09g31494	19001542	19002099	conserved hypothetical protein	14	5	1	Yes
92	Chr09	LOC_Os09g31498	19003002	19005014	dihydroflavonol-4-reductase, putative, expressed	6	2	0	No
93	Chr09	LOC_Os09g31502	19011574	19014398	dehydrogenase, putative, expressed	12	7	0	No
94	Chr09	LOC_Os09g31506	19015610	19018754	dihydroflavonol-4-reductase, putative, expressed	45	18	1	Yes
95	Chr09	LOC_Os09g31514	19020420	19024332	dihydroflavonol-4-reductase, putative, expressed	23	2	0	No
96	Chr09	LOC_Os09g31518	19028679	19031331	cinnamoyl-CoA reductase, putative	13	5	0	No
97	Chr09	LOC_Os09g31522	19033498	19034092	dihydroflavonol-4-reductase, putative, expressed	3	0	0	No
98	Chr09	LOC_Os09g31970	19074054	19078769	3-hydroxy-3-methylglutaryl-coenzyme A reductase, putative, expressed	16	12	1	Yes
99	Chr09	LOC_Os09g31980	19082709	19084550	DC1 domain-containing protein, putative, expressed	12	8	0	No
100	Chr09	LOC_Os09g31990	19088706	19089402	expressed protein	1	0	0	No
101	Chr09	LOC_Os09g32000	19093319	19094275	expressed protein	8	2	1	Yes
102	Chr09	LOC_Os09g32010	19103942	19108920	ternary complex factor MIP1, putative, expressed	16	6	1	Yes
103	Chr09	LOC_Os09g32020	19114990	19118017	ubiquitin fusion degradation protein, putative, expressed	6	4	1	Yes
104	Chr09	LOC_Os09g32025	19118237	19119139	uroporphyrinogen-III synthase, putative, expressed	2	1	1	Yes
105	Chr09	LOC_Os09g32030	19119277	19121242	expressed protein	4	2	1	Yes
106	Chr09	LOC_Os09g32040	19121826	19125032	no apical meristem protein, putative, expressed	8	4	0	No
107	Chr09	LOC_Os09g32050	19125390	19129934	chaperone protein dnaJ 10, putative, expressed	10	4	0	No
108	Chr09	LOC_Os09g32060	19134992	19135735	expressed protein	9	2	0	No
109	Chr09	LOC_Os09g32080	19148039	19150047	CHIT13 - Chitinase family protein precursor, expressed	1	0	0	No
110	Chr09	LOC_Os09g32090	19150469	19155796	methyl-binding domain protein MBD, putative, expressed	29	15	1	Yes
111	Chr09	LOC_Os09g32095	19158244	19159491	expressed protein	5	3	3	Yes
112	Chr09	LOC_Os09g32100	19166350	19167844	expressed protein	11	9	0	No
113	Chr09	LOC_Os09g32120	19174377	19179363	expressed protein	56	34	5	Yes
114	Chr09	LOC_Os09g32130	19180036	19183143	expressed protein	49	38	12	Yes
115	Chr09	LOC_Os09g32140	19184894	19185436	expressed protein	3	0	0	No
116	Chr09	LOC_Os09g32150	19185853	19187966	expressed protein	46	45	17	Yes
117	Chr09	LOC_Os09g32160	19190609	19191863	expressed protein	14	7	0	No
118	Chr09	LOC_Os09g32169	19195347	19196161	expressed protein	5	0	0	No
119	Chr09	LOC_Os09g32180	19200348	19208486	expressed protein	102	92	3	Yes
120	Chr09	LOC_Os09g32190	19209907	19212642	tRNA-splicing endonuclease positive effector-related, putative, expressed	43	35	0	No
121	Chr09	LOC_Os09g32200	19215876	19219715	mitochondrial carrier protein, putative, expressed	36	33	1	Yes
122	Chr09	LOC_Os09g32210	19220516	19227564	pumilio-family RNA binding repeat containing protein, expressed	19	11	3	Yes
123	Chr09	LOC_Os09g32220	19235193	19238716	pob, putative, expressed	13	5	0	No
124	Chr09	LOC_Os09g32230	19239243	19240737	vignain precursor, putative, expressed	7	5	2	Yes
125	Chr09	LOC_Os09g32240	19241002	19244486	OsFBX332 - F-box domain containing protein, expressed	9	4	0	No
126	Chr09	LOC_Os09g32250	19244915	19250324	DNA repair ATPase-related, putative, expressed	17	8	1	Yes
127	Chr09	LOC_Os09g32260	19253152	19255954	no apical meristem protein, putative, expressed	10	1	0	No
128	Chr09	LOC_Os09g32270	19260247	19265674	expressed protein	25	17	0	No
129	Chr09	LOC_Os09g32274	19265965	19267681	30S ribosomal protein S16, putative, expressed	5	1	0	No
130	Chr09	LOC_Os09g32280	19268704	19270432	thaumatin, putative, expressed	3	1	0	No
131	Chr09	LOC_Os09g32290	19272307	19273270	FAD dependent oxidoreductase domain containing protein, expressed	35	10	0	No
132	Chr09	LOC_Os09g32300	19279855	19286073	KH domain-containing protein, putative, expressed	36	7	0	No
133	Chr09	LOC_Os09g32310	19286853	19289900	expressed protein	21	6	2	Yes
134	Chr09	LOC_Os09g32320	19292730	19296109	growth regulator related protein, putative, expressed	12	4	0	No
135	Chr09	LOC_Os09g32330	19302892	19305020	expressed protein	15	1	0	No
136	Chr09	LOC_Os09g32340	19319984	19320355	expressed protein	2	1	1	Yes
137	Chr09	LOC_Os09g32350	19321294	19323127	expressed protein	6	2	1	Yes
138	Chr09	LOC_Os09g32360	19329814	19331922	gp176, putative, expressed	10	4	3	Yes
139	Chr09	LOC_Os09g32370	19332946	19335221	gp176, putative, expressed	5	3	1	Yes
140	Chr09	LOC_Os09g32400	19348803	19351377	conserved hypothetical protein	33	19	0	No
141	Chr09	LOC_Os09g32410	19352404	19357059	OsFBX333 - F-box domain containing protein, expressed	32	10	0	No
142	Chr09	LOC_Os09g32430	19357917	19360995	oxidoreductase, putative, expressed	6	4	0	No
143	Chr09	LOC_Os09g32440	19363907	19368873	endonuclease/exonuclease/phosphatase family domain containing protein, expressed	4	2	1	Yes
144	Chr09	LOC_Os09g32450	19369184	19382948	DNA topoisomerase 3 protein, putative, expressed	22	6	0	No
145	Chr09	LOC_Os09g32470	19384605	19387021	membrane protein, putative, expressed	13	7	1	Yes
146	Chr09	LOC_Os09g32480	19389391	19390674	expressed protein	11	8	1	Yes
147	Chr09	LOC_Os09g32500	19398908	19401072	60S ribosomal protein L32, putative, expressed	10	2	0	No
148	Chr09	LOC_Os09g32510	19406206	19408388	BHLH transcription factor, putative, expressed	9	3	1	Yes
149	Chr09	LOC_Os09g32520	19413162	19414803	60S ribosomal protein L32, putative, expressed	9	4	0	No
150	Chr09	LOC_Os09g32526	19415322	19418029	peptidyl-prolyl cis-trans isomerase, FKBP-type, putative, expressed	19	9	0	No
151	Chr09	LOC_Os09g32532	19418910	19421084	60S ribosomal protein L32, putative, expressed	16	3	0	No
152	Chr09	LOC_Os09g32540	19424957	19430845	expressed protein	24	10	5	Yes
153	Chr09	LOC_Os09g32550	19433703	19437709	glucan endo-1,3-beta-glucosidase precursor, putative, expressed	23	8	0	No
154	Chr09	LOC_Os09g32560	19439810	19441041	expressed protein	3	1	1	Yes
155	Chr09	LOC_Os09g32570	19443222	19444839	alcohol dehydrogenase GroES-like domain containing protein, expressed	4	0	0	No
156	Chr09	LOC_Os09g32580	19445271	19448189	expressed protein	14	2	0	No
157	Chr09	LOC_Os09g32590	19449114	19449677	expressed protein	2	1	0	No
158	Chr09	LOC_Os09g32600	19454864	19457637	OsFBX334 - F-box domain containing protein, expressed	9	1	1	Yes
159	Chr09	LOC_Os09g32610	19458952	19462724	expressed protein	11	5	0	No
160	Chr09	LOC_Os09g32620	19464671	19466169	dehydrogenase, putative, expressed	9	6	4	Yes
161	Chr09	LOC_Os09g32640	19468798	19471622	dehydrogenase, putative, expressed	14	3	0	No
162	Chr09	LOC_Os09g32650	19472457	19477167	leucyl-tRNA synthetase, cytoplasmic, putative, expressed	13	3	0	No
163	Chr09	LOC_Os09g32660	19478653	19482093	expressed protein	14	1	0	No
164	Chr09	LOC_Os09g32670	19486068	19488097	UDP-glucuronate 4-epimerase, putative, expressed	4	0	0	No
165	Chr09	LOC_Os09g32680	19498959	19503133	cyclin, putative, expressed	22	8	1	Yes
166	Chr09	LOC_Os09g32690	19503350	19506983	zinc finger, C3HC4 type domain containing protein, expressed	18	1	0	No
167	Chr09	LOC_Os09g32700	19507048	19509192	expressed protein	7	2	0	No
168	Chr09	LOC_Os09g32710	19509236	19512674	expressed protein	8	2	0	No
169	Chr09	LOC_Os09g32730	19519240	19520185	zinc finger, C3HC4 type domain containing protein, expressed	3	1	1	Yes
170	Chr09	LOC_Os09g32740	19522112	19527787	ubiquitin carboxyl-terminal hydrolase family protein, expressed	17	2	1	Yes
171	Chr09	LOC_Os09g32750	19533020	19540880	FHA domain containing protein, putative, expressed	24	4	0	No
172	Chr09	LOC_Os09g32760	19541746	19545586	acyl-ACP thioesterase, putative, expressed	17	4	0	No
173	Chr09	LOC_Os09g32770	19549906	19552405	auxin efflux carrier component, putative, expressed	19	7	0	No
174	Chr09	LOC_Os09g32790	19560492	19560752	hypothetical protein	0	0	0	No
175	Chr09	LOC_Os09g32800	19562275	19565838	peptidase, T1 family, putative, expressed	18	10	0	No
176	Chr09	LOC_Os09g32820	19570000	19575614	uridine/cytidine kinase-like 1, putative, expressed	17	6	0	No
177	Chr09	LOC_Os09g32830	19577361	19581005	nucleotide pyrophosphatase/phosphodiesterase, putative, expressed	28	7	1	Yes
178	Chr09	LOC_Os09g32840	19581485	19586210	nucleotide pyrophosphatase/phosphodiesterase, putative, expressed	25	9	1	Yes
179	Chr09	LOC_Os09g32850	19587081	19587870	expressed protein	6	0	0	No
180	Chr09	LOC_Os09g32860	19589542	19592781	OsFBX335 - F-box domain containing protein, expressed	15	5	0	No
181	Chr09	LOC_Os09g32870	19594270	19597668	OsFBX336 - F-box domain containing protein, expressed	46	18	1	Yes
182	Chr09	LOC_Os09g32890	19609386	19609886	expressed protein	4	2	1	Yes
183	Chr09	LOC_Os09g32910	19613306	19617876	OsFBX337 - F-box domain containing protein, expressed	26	9	1	Yes
184	Chr09	LOC_Os09g32920	19618766	19620180	expressed protein	3	1	0	No
185	Chr09	LOC_Os09g32940	19630609	19634695	expressed protein	25	17	3	Yes
186	Chr09	LOC_Os09g32944	19643463	19648233	OsSPL18 - SBP-box gene family member, expressed	11	6	2	Yes
187	Chr09	LOC_Os09g32948	19653389	19659766	OsMADS8 - MADS-box family gene with MIKCc type-box, expressed	27	17	0	No
188	Chr09	LOC_Os09g32952	19662808	19665268	L-ascorbate oxidase precursor, putative, expressed	9	6	0	No
189	Chr09	LOC_Os09g32956	19666996	19667795	hypothetical protein	20	8	0	No
190	Chr09	LOC_Os09g32960	19671224	19673501	expressed protein	9	4	0	No
191	Chr09	LOC_Os09g32964	19674566	19677041	peroxidase precursor, putative, expressed	29	11	1	Yes
192	Chr09	LOC_Os09g32968	19678429	19681422	emp24/gp25L/p24 family protein, putative, expressed	13	2	0	No
193	Chr09	LOC_Os09g32972	19682078	19682902	MYB protein, putative, expressed	15	8	4	Yes
194	Chr09	LOC_Os09g32976	19683541	19685873	ribosomal protein L7Ae, putative, expressed	13	5	0	No
195	Chr09	LOC_Os09g32984	19691525	19691941	auxin responsive protein, putative, expressed	1	0	0	No
196	Chr09	LOC_Os09g32988	19693385	19696029	POEI18 - Pollen Ole e I allergen and extensin family protein precursor, expressed	3	2	0	No
197	Chr09	LOC_Os09g32992	19696286	19698762	expressed protein	17	8	0	No
198	Chr09	LOC_Os09g33450	19702022	19706618	zinc finger DHHC domain-containing protein, putative, expressed	15	6	1	Yes
199	Chr09	LOC_Os09g33460	19710766	19712856	double-stranded RNA binding motif containing protein, expressed	9	6	4	Yes
200	Chr09	LOC_Os09g33470	19728409	19735541	mitochondrial carrier protein, putative, expressed	46	48	1	Yes
201	Chr09	LOC_Os09g33480	19737119	19740265	DAG protein, chloroplast precursor, putative, expressed	10	1	0	No
202	Chr09	LOC_Os09g33490	19749085	19750944	no apical meristem protein, putative, expressed	5	4	3	Yes
203	Chr09	LOC_Os09g33500	19752711	19759039	transketolase, putative, expressed	29	9	0	No
204	Chr09	LOC_Os09g33510	19760468	19766465	hydroxyproline-rich glycoprotein family protein, putative, expressed	16	8	3	Yes
205	Chr09	LOC_Os09g33520	19769695	19775102	expressed protein	21	10	2	Yes
206	Chr09	LOC_Os09g33530	19775475	19780676	expressed protein	27	5	0	No
207	Chr09	LOC_Os09g33540	19782226	19782513	expressed protein	6	2	1	Yes
208	Chr09	LOC_Os09g33550	19783524	19786777	CCT/B-box zinc finger protein, putative, expressed	13	3	0	No
209	Chr09	LOC_Os09g33555	19788719	19789621	expressed protein	6	1	0	No
210	Chr09	LOC_Os09g33559	19796192	19798778	proline-rich family protein, putative, expressed	10	4	0	No
211	Chr09	LOC_Os09g33580	19812678	19815196	BEE 1, putative, expressed	4	0	0	No
212	Chr09	LOC_Os09g33600	19823709	19831332	ARF GTPase-activating domain-containing protein, putative, expressed	14	6	0	No
213	Chr09	LOC_Os09g33620	19854293	19857385	Leucine Rich Repeat domain containing protein, expressed	26	9	3	Yes
214	Chr09	LOC_Os09g33630	19863184	19866301	protein kinase domain containing protein, expressed	14	5	0	No
215	Chr09	LOC_Os09g33640	19868198	19868794	expressed protein	1	0	0	No
216	Chr09	LOC_Os09g33650	19874779	19875628	expressed protein	2	0	0	No
217	Chr09	LOC_Os09g33660	19877467	19877723	hypothetical protein	8	3	1	Yes
218	Chr09	LOC_Os09g33670	19878388	19882206	zinc finger, C3HC4 type domain containing protein, expressed	16	6	1	Yes
219	Chr09	LOC_Os09g33680	19882648	19888124	Os9bglu31 - beta-glucosidase, dhurrinase, similar to G. max hydroxyisourate hydrolase, expressed	28	4	2	Yes
220	Chr09	LOC_Os09g33690	19900504	19904552	Os9bglu32 - beta-glucosidase homologue, similar to G. max hydroxyisourate hydrolase, expressed	44	17	4	Yes
221	Chr09	LOC_Os09g33700	19907801	19908043	expressed protein	5	0	0	No
222	Chr09	LOC_Os09g33710	19908642	19914481	Os9bglu33 - beta-glucosidase homologue, similar to G. max hydroxyisourate hydrolase, expressed	142	37	1	Yes
223	Chr09	LOC_Os09g33720	19917485	19920309	protein transport protein Sec61, putative, expressed	28	14	5	Yes
224	Chr09	LOC_Os09g33730	19920850	19921510	expressed protein	5	0	0	No
225	Chr09	LOC_Os09g33740	19922090	19931713	Zinc finger, ZZ type domain containing protein, expressed	34	9	2	Yes
226	Chr09	LOC_Os09g33770	19940537	19941178	protein transport protein Sec61 subunit alpha isoform 1, putative, expressed	9	2	2	Yes
227	Chr09	LOC_Os09g33780	19943524	19948721	expressed protein	56	25	4	Yes
228	Chr09	LOC_Os09g33790	19950704	19953955	snRK1-interacting protein 1, putative, expressed	21	6	0	No
229	Chr09	LOC_Os09g33800	19955780	19958104	arabinogalactan protein, putative, expressed	10	4	2	Yes
230	Chr09	LOC_Os09g33810	19961104	19964404	ankyrin repeat domain containing protein, putative, expressed	22	12	1	Yes
231	Chr09	LOC_Os09g33820	19965202	19969083	lecithine cholesterol acyltransferase, putative, expressed	28	13	3	Yes
232	Chr09	LOC_Os09g33830	19970503	19975257	solute carrier family 35 member F1, putative, expressed	41	16	2	Yes
233	Chr09	LOC_Os09g33850	19981179	19986301	osFTL4 FT-Like4 homologous to Flowering Locus T gene; contains Pfam profile PF01161: Phosphatidylethanolamine-binding protein, expressed	27	11	0	No
234	Chr09	LOC_Os09g33860	19991623	19995868	protein kinase, putative, expressed	16	4	0	No
235	Chr09	LOC_Os09g33870	19997000	19999794	RNA recognition motif containing protein, putative, expressed	22	4	1	Yes
236	Chr09	LOC_Os09g33876	20001090	20006564	expressed protein	23	8	1	Yes
237	Chr09	LOC_Os09g33882	20006924	20007675	expressed protein	20	7	2	Yes
238	Chr09	LOC_Os09g33890	20009143	20010799	expressed protein	34	12	2	Yes
239	Chr09	LOC_Os09g33900	20011528	20016295	FAD dependent oxidoreductase domain containing protein, expressed	24	9	1	Yes
240	Chr09	LOC_Os09g33910	20015571	20019391	CAMK_CAMK_like.39 - CAMK includes calcium/calmodulin depedent protein kinases, expressed	23	9	4	Yes
241	Chr09	LOC_Os09g33920	20019441	20023423	expressed protein	24	6	0	No
242	Chr09	LOC_Os09g33930	20023947	20027482	farnesyltransferase/geranylgeranyltransferase type-1 subunitalpha, putative, expressed	21	6	0	No
243	Chr09	LOC_Os09g33940	20031941	20037639	expressed protein	126	50	0	No
244	Chr09	LOC_Os09g33950	20039465	20040401	ferredoxin 1-like isoform 1, putative, expressed	2	0	0	No
245	Chr09	LOC_Os09g33960	20044293	20050799	expressed protein	30	13	0	No
246	Chr09	LOC_Os09g33970	20053775	20057717	expressed protein	19	6	0	No
247	Chr09	LOC_Os09g33980	20059588	20066614	bromodomain protein 103, putative, expressed	27	10	2	Yes
248	Chr09	LOC_Os09g33986	20066957	20069513	peptidase, T1 family, putative, expressed	10	3	0	No
249	Chr09	LOC_Os09g33992	20070523	20073652	expressed protein	17	6	0	No
250	Chr09	LOC_Os09g34000	20073815	20076807	expressed protein	25	11	2	Yes
251	Chr09	LOC_Os09g34010	20078174	20082637	expressed protein	20	7	1	Yes
252	Chr09	LOC_Os09g34020	20082911	20083444	expressed protein	3	2	0	No
253	Chr09	LOC_Os09g34030	20084418	20084895	expressed protein	2	0	0	No
254	Chr09	LOC_Os09g34040	20086611	20090593	TBC domain containing protein, expressed	18	3	0	No
255	Chr09	LOC_Os09g34050	20091363	20092195	expressed protein	5	2	1	Yes
256	Chr09	LOC_Os09g34060	20094122	20098653	transcription factor RF2a, putative, expressed	28	8	0	No
257	Chr09	LOC_Os09g34070	20109768	20114569	RNA recognition motif containing protein, expressed	127	34	4	Yes
258	Chr09	LOC_Os09g34075	20115649	20115978	expressed protein	13	3	2	Yes
259	Chr09	LOC_Os09g34080	20116038	20116592	expressed protein	21	4	4	Yes
260	Chr09	LOC_Os09g34090	20117440	20121733	sterol-4-alpha-carboxylate 3-dehydrogenase, decarboxylating, putative, expressed	27	4	0	No
261	Chr09	LOC_Os09g34100	20122339	20127417	metallo-beta-lactamase family protein, putative, expressed	35	13	0	No
262	Chr09	LOC_Os09g34110	20128201	20134358	expressed protein	40	10	1	Yes
263	Chr09	LOC_Os09g34120	20145579	20146567	expressed protein	20	2	0	No
264	Chr09	LOC_Os09g34130	20146860	20154260	GRAM domain containing protein, expressed	124	11	0	No
265	Chr09	LOC_Os09g34140	20156393	20157324	expressed protein	38	5	0	No
266	Chr09	LOC_Os09g34150	20157706	20162008	NBS-LRR disease resistance protein, putative, expressed	91	8	0	No
267	Chr09	LOC_Os09g34160	20162670	20167776	resistance protein, putative, expressed	106	10	5	Yes
268	Chr09	LOC_Os09g34170	20172322	20172633	expressed protein	2	2	1	Yes
269	Chr09	LOC_Os09g34180	20179714	20183035	formin, putative, expressed	105	3	1	Yes
270	Chr09	LOC_Os09g34190	20183267	20186307	acyl-coenzyme A thioesterase 10, mitochondrial precursor, putative, expressed	70	4	1	Yes
271	Chr09	LOC_Os09g34200	20187156	20191585	OsFBX338 - F-box domain containing protein, expressed	196	40	10	Yes
272	Chr09	LOC_Os09g34214	20196708	20203852	UDP-glucoronosyl and UDP-glucosyl transferase domain containing protein, expressed	128	25	0	No
273	Chr09	LOC_Os09g34230	20214376	20216181	UDP-glucoronosyl/UDP-glucosyl transferase, putative, expressed	32	2	1	Yes
274	Chr09	LOC_Os09g34240	20218857	20220373	expressed protein	65	8	3	Yes
275	Chr09	LOC_Os09g34250	20222174	20224114	UDP-glucoronosyl and UDP-glucosyl transferase domain containing protein, expressed	56	13	2	Yes
276	Chr09	LOC_Os09g34260	20224232	20225362	expressed protein	36	12	2	Yes
277	Chr09	LOC_Os09g34270	20228670	20233951	UDP-glucoronosyl and UDP-glucosyl transferase domain containing protein, expressed	151	29	7	Yes
278	Chr09	LOC_Os09g34280	20236457	20240619	ankyrin repeat-containing protein, putative, expressed	18	6	0	No
279	Chr09	LOC_Os09g34300	20243651	20248528	Inositol 1, 3, 4-trisphosphate 5/6-kinase, putative, expressed	30	12	2	Yes
280	Chr09	LOC_Os09g34310	20252312	20253027	expressed protein	25	7	0	No
281	Chr09	LOC_Os09g34320	20258416	20260196	expressed protein	10	2	0	No
282	Chr09	LOC_Os09g34330	20268863	20269717	helix-loop-helix DNA-binding domain containing protein, expressed	5	1	0	No
283	Chr09	LOC_Os09g34340	20272779	20274461	expressed protein	53	24	3	Yes
284	Chr09	LOC_Os09g34847	20305822	20308339	expressed protein	0	0	0	No
285	Chr09	LOC_Os09g34850	20313567	20315714	POLD4A - Putative DNA polymerase delta complex subunit, expressed	7	1	0	No
286	Chr09	LOC_Os09g34860	20316910	20321135	hydrolase, alpha/beta fold family domain containing protein, expressed	19	9	2	Yes
287	Chr09	LOC_Os09g34870	20321887	20325772	pentatricopeptide, putative, expressed	40	11	6	Yes
288	Chr09	LOC_Os09g34880	20326567	20330537	basic region leucine zipper domain containing protein, expressed	54	15	2	Yes
289	Chr09	LOC_Os09g34890	20330879	20332328	expressed protein	14	3	0	No
290	Chr09	LOC_Os09g34900	20337183	20340505	bile acid sodium symporter family protein, putative, expressed	8	5	0	No
291	Chr09	LOC_Os09g34910	20342786	20347227	DEAD-box ATP-dependent RNA helicase 7, putative, expressed	15	7	3	Yes
292	Chr09	LOC_Os09g34920	20348939	20350901	glycosyl hydrolase family 29, putative, expressed	10	7	2	Yes
293	Chr09	LOC_Os09g34930	20357447	20359086	3-ketoacyl-CoA synthase precursor, putative, expressed	2	1	0	No
294	Chr09	LOC_Os09g34940	20359460	20360681	expressed protein	12	10	0	No
295	Chr09	LOC_Os09g34950	20363949	20365094	TCP family transcription factor, putative, expressed	4	1	0	No
296	Chr09	LOC_Os09g34960	20367318	20371359	hydroxymethylglutaryl-CoA synthase, putative, expressed	14	4	0	No
297	Chr09	LOC_Os09g34970	20371768	20375204	arsenical pump-driving ATPase, putative, expressed	10	8	0	No
298	Chr09	LOC_Os09g34980	20377622	20378845	zinc knuckle family protein, expressed	5	3	2	Yes
299	Chr09	LOC_Os09g34985	20379287	20383811	expressed protein	20	9	0	No
300	Chr09	LOC_Os09g34990	20384107	20387770	uncharacterized membrane protein, putative, expressed	16	11	2	Yes
301	Chr09	LOC_Os09g35000	20389919	20394140	flap endonuclease, putative, expressed	9	5	3	Yes
302	Chr09	LOC_Os09g35010	20395224	20396205	dehydration-responsive element-binding protein, putative, expressed	5	1	1	Yes
303	Chr09	LOC_Os09g35020	20399334	20400263	AP2 domain containing protein, expressed	5	0	0	No
304	Chr09	LOC_Os09g35030	20403149	20404332	dehydration-responsive element-binding protein, putative, expressed	5	3	1	Yes
305	Chr09	LOC_Os09g35530	20415501	20420475	expressed protein	0	0	0	No
306	Chr09	LOC_Os09g35540	20423239	20424705	expressed protein	3	0	0	No
307	Chr09	LOC_Os09g35550	20430448	20431921	hypothetical protein	10	7	0	No
308	Chr09	LOC_Os09g35560	20434450	20435065	expressed protein	1	0	0	No
309	Chr09	LOC_Os09g35570	20436466	20439916	expressed protein	10	6	1	Yes
310	Chr09	LOC_Os09g35580	20450719	20451217	expressed protein	3	2	2	Yes
311	Chr09	LOC_Os09g35590	20457090	20457500	expressed protein	8	7	2	Yes
312	Chr09	LOC_Os09g35600	20469822	20471447	MATE domain containing protein, expressed	3	2	2	Yes
313	Chr09	LOC_Os09g35620	20485716	20486552	expressed protein	0	0	0	No
314	Chr09	LOC_Os09g35630	20494054	20496911	BAG domain-containing protein, putative, expressed	9	6	0	No
315	Chr09	LOC_Os09g35640	20500761	20501048	expressed protein	0	0	0	No
316	Chr09	LOC_Os09g35670	20519235	20522576	expressed protein	8	4	0	No
317	Chr09	LOC_Os09g35680	20522699	20525471	OsFBX339 - F-box domain containing protein, expressed	0	0	0	No
318	Chr09	LOC_Os09g35690	20528479	20532250	zinc RING finger protein, putative, expressed	5	1	0	No
319	Chr09	LOC_Os09g35700	20534165	20534954	LTPL45 - Protease inhibitor/seed storage/LTP family protein precursor, expressed	0	0	0	No
320	Chr09	LOC_Os09g35710	20535270	20540257	UBX domain-containing protein, putative, expressed	4	1	0	No
321	Chr09	LOC_Os09g35720	20541751	20548192	generative cell specific-1, putative, expressed	16	11	0	No
322	Chr09	LOC_Os09g35730	20549805	20553307	OsRhmbd16 - Putative Rhomboid homologue, expressed	6	4	0	No
323	Chr09	LOC_Os09g35740	20557996	20559164	expressed protein	2	2	0	No
324	Chr09	LOC_Os09g35750	20560237	20561768	expressed protein	6	5	0	No
325	Chr09	LOC_Os09g35760	20567982	20574325	homeobox and START domains containing protein, putative, expressed	19	11	0	No
326	Chr09	LOC_Os09g35780	20587580	20588660	BAP2, putative, expressed	6	0	0	No
					Total	6154	2214	309
TNS-Total number of SNPs; PSAP-Polymorphic SNPs among parents; NSS-Non-synonymous SNPs; PCG-Possible candidate gene

## Sheet: qAsS9.2
Table S2-i : No.of genes and SNPs identified in the qAsS9.2 region
S.No	Chromosome	Locus	Start	End	Annotation	TNS	PSAP	NSS	PCG
1	Chr09	LOC_Os09g36770	21213298	21219050	NTMC2Type1.2 protein, putative, expressed	80	55	1	Yes
2	Chr09	LOC_Os09g36790	21224394	21225661	expressed protein	8	3	0	No
3	Chr09	LOC_Os09g36800	21225954	21229391	3-dehydroquinate synthase, putative, expressed	8	4	0	No
4	Chr09	LOC_Os09g36810	21230303	21236811	beta-galactosidase precursor, putative, expressed	28	8	1	Yes
5	Chr09	LOC_Os09g36820	21239750	21242582	MCM10 - Putative minichromosome maintenance MCM protein 10, expressed	18	10	1	Yes
6	Chr09	LOC_Os09g36830	21243189	21245828	Skp1 family, dimerisation domain containing protein, expressed	11	3	0	No
7	Chr09	LOC_Os09g36840	21245979	21246578	expressed protein	0	0	0	No
8	Chr09	LOC_Os09g36850	21251842	21252866	expressed protein	15	5	0	No
9	Chr09	LOC_Os09g36860	21254258	21256901	acyl carrier protein, putative, expressed	20	15	0	No
10	Chr09	LOC_Os09g36870	21266324	21267742	plant protein of unknown function domain containing protein, expressed	8	3	3	Yes
11	Chr09	LOC_Os09g36880	21270655	21272567	GDSL-like lipase/acylhydrolase, putative, expressed	8	4	0	No
12	Chr09	LOC_Os09g36890	21274719	21276307	hydroxyproline-rich glycoprotein family protein, putative, expressed	14	6	2	Yes
13	Chr09	LOC_Os09g36900	21276447	21280620	WD domain, G-beta repeat domain containing protein, expressed	17	7	2	Yes
14	Chr09	LOC_Os09g36910	21291988	21293452	bZIP transcription factor domain containing protein, expressed	7	6	1	Yes
15	Chr09	LOC_Os09g36920	21299921	21304309	la domain containing protein, putative, expressed	9	5	1	Yes
16	Chr09	LOC_Os09g36930	21310129	21311548	aquaporin protein, putative, expressed	2	2	0	No
17	Chr09	LOC_Os09g36940	21313123	21313913	plastocyanin-like domain containing protein, putative, expressed	2	1	1	Yes
18	Chr09	LOC_Os09g36950	21315781	21316185	expressed protein	1	1	1	Yes
19	Chr09	LOC_Os09g36960	21320659	21321063	expressed protein	1	1	0	No
20	Chr09	LOC_Os09g36970	21327847	21328302	expressed protein	2	2	2	Yes
21	Chr09	LOC_Os09g36976	21330727	21332728	trafficking protein particle complex subunit, putative, expressed	3	1	0	No
22	Chr09	LOC_Os09g36982	21333249	21335104	protein of unknown function DUF1279 domain containing protein, expressed	6	0	0	No
23	Chr09	LOC_Os09g36990	21336558	21338503	expressed protein	6	0	0	No
24	Chr09	LOC_Os09g37000	21338761	21342208	26S proteasome non-ATPase regulatory subunit 3, putative, expressed	9	0	0	No
25	Chr09	LOC_Os09g37006	21343532	21346652	protein of unknown function domain containing protein, expressed	6	0	0	No
26	Chr09	LOC_Os09g37012	21347235	21350906	eukaryotic aspartyl protease domain containing protein, expressed	8	0	0	No
					Total	297	142	16
TNS-Total number of SNPs; PSAP-Polymorphic SNPs among parents; NSS-Non-synonymous SNPs; PCG-Possible candidate gene
