# Supplementary material for: Mapping of genomic regions associated with arsenic toxicity stress in a backcross breeding populations of rice (Oryza sativa L.)
Source: Rice (N Y). 2019 Aug 9;12:61. doi: 10.1186/s12284-019-0321-y (PMC6689042; doi:10.1186/s12284-019-0321-y)
Supplement: Supplementary file 4 — Table S3. Candidate genes present in the QTL intervals. (XLSX 12 kb) [file 12284_2019_321_MOESM4_ESM.xlsx]

## Sheet: Table S3
Table S3 : Candidate genes present in the QTL intervals
S.No	QTL	Candidate gene	Annotation	Family/Function
1	qRChlo1	LOC_Os01g67720	ABC1 family domain containing protein, putative, expressed	ABC1 family domain containing protein
2		LOC_Os01g67580	Multidrug resistance-associated protein, putative, expressed	ABC transporter superfamily ABCC subgroup
3		LOC_Os01g67630	Peptide transporter PTR2, putative, expressed	Translocation of metal-chelates/heavy metal sequestration
4		LOC_Os01g67770	Two-component response regulator, putative, expressed	B-type response regulator, Cytokinin signaling
5	qAsS2	LOC_Os02g11960	ABC transporter, ATP-binding protein, putative, expressed	ABCA1 transporter, ATP-binding protein
6		LOC_Os02g13520	OsIAA7 - Auxin-responsive Aux/IAA gene family member, expressed	ABC transporter superfamily ABCB subgroup-Indoleacetic acid-induced protein 18
7		LOC_Os02g11760	Pleiotropic drug resistance protein, putative, expressed	ABC transporter superfamily ABCG subgroup
8		LOC_Os02g09720	Multidrug resistance protein, putative, expressed	ABC transporter superfamily ABCB subgroup
9		LOC_Os02g09150	Inorganic H+ pyrophosphatase, putative, expressed	Vacuolar proton pyrophosphatase
10		LOC_Os02g13560	Transporter family protein, putative, expressed	Integral to membrane-carbohydrate transport
11		LOC_Os02g10760	AP2 domain containing protein, expressed	ETHYLENE-RESPONSIVE ELEMENT-BINDING FACTOR 3
12		LOC_Os02g10070	Citrate synthase, putative, expressed	Generation of precursor metabolites-detoxification
13		LOC_Os02g12680	Cytochrome P450, putative, expressed	Biosynthesis of jasmonic acid
14		LOC_Os02g12690	Cytochrome P450, putative, expressed	Biosynthesis of jasmonic acid
15		LOC_Os02g10690	Targeting protein for Xklp2, putative, expressed	Brassinosteroid receptor kinase
16		LOC_Os02g08500	Two-component response regulator, putative, expressed	B-type response regulator, Cytokinin signaling
17		LOC_Os02g09650	AP2 domain containing protein, expressed	ETHYLENE-RESPONSIVE ELEMENT-BINDING FACTOR 3
18	qAsS5.1	LOC_Os05g27100	Similar to heavy-metal-associated domain-containing protein	Heavy metal transport/detoxification
19		LOC_Os05g27010	Peptide transporter PTR3-A, putative, expressed	Translocation of metal-chelates/heavy metal sequestration
20		LOC_Os05g27930	AP2 domain containing protein, expressed	ETHYLENE-RESPONSIVE ELEMENT-BINDING FACTOR 3
21	qAsS6	LOC_Os06g02580	High-affinity nickel-transport family protein, putative, expressed	High-affinity nickel-transporter family-Nickel/cobalt transporter
22		LOC_Os06g03540	Oligopeptide transporter, putative, expressed	metal-chelates//heavy metal sequestration
23		LOC_Os06g04450	Sec1 family transport protein, putative, expressed	Vacuole Sequestration transport
24		LOC_Os06g01850	Ferredoxin--NADP reductase, chloroplast precursor, putative, expressed	Regulation of electron partitioning-electron transport
25		LOC_Os06g01780	Ethylene-responsive element-binding protein, putative, expressed	Ethylene-responsive element-binding
26		LOC_Os06g03660	Peroxisomal biogenesis factor 11, putative, expressed	Response to abscisic acid (ABA)
27	qAsR8.1	LOC_Os08g10490	Heavy metal-associated domain containing protein, expressed(HMA)	Heavy metal transport/detoxification
28		LOC_Os08g10630	Metal cation transporter, putative, expressed	ZINC TRANSPORTER 4(OsZIP4)
29	qAsS9.1	LOC_Os09g35600	MATE domain containing protein, expressed	Multidrug antiporter transport
30		LOC_Os09g30412	Heat shock protein, putative, expressed	Heavy metal stress responsive
31		LOC_Os09g35030	Dehydration-responsive element-binding protein, putative, expressed	Ethylene-responsive element
32		LOC_Os09g31400	Ethylene-insensitive 3, putative, expressed	ETHYLENE INSENSITIVE3
33		LOC_Os09g31478	Auxin efflux carrier component, putative, expressed	Auxin efflux
34		LOC_Os09g31970	3-hydroxy-3-methylglutaryl-coenzyme A reductase, putative, expressed	Biosynthesis of secondary metabolites/ lipid metabolism
35	qAsS9.2	LOC_Os09g36940	Plastocyanin-like domain containing protein, putative, expressed	Copper ion binding/electron transporter activity
A bold letter indicates the 25 candidae genes are invloved in response to the sodium Arsenite (As(III)) stress treatment according to expression data (Yu et al. 2012)
